# Supplementary material for: The Combination of Untargeted Metabolomics and Machine Learning Predicts the Biosynthesis of Phenolic Compounds in Bryophyllum Medicinal Plants (Genus Kalanchoe)
Source: Plants (Basel). 2021 Nov 10;10(11):2430. doi: 10.3390/plants10112430 (PMC8620224; doi:10.3390/plants10112430)
Supplement: Supplementary file 1 [file plants-10-02430-s001.zip]

Archive with 5 entries (5 files):
- Supplementary material_Figure S1_tableS2-4.pdf
- Supplementary material_Figure S2-3.pdf
- Table S1.xlsx
- Table S5.xlsx
- total ion chromatograms.pdf
