# Supplementary material for: The Combination of Untargeted Metabolomics and Machine Learning Predicts the Biosynthesis of Phenolic Compounds in Bryophyllum Medicinal Plants (Genus Kalanchoe)
Source: Plants (Basel). 2021 Nov 10;10(11):2430. doi: 10.3390/plants10112430 (PMC8620224; doi:10.3390/plants10112430)
Supplement: Supplementary file 1 [file plants-10-02430-s001.zip › Table S1.xlsx]

## Sheet: Dataset
						Genotype BD																																										Genotype BH
						Aerial part			Root part			Aerial part			Root part			Aerial part			Root part			Aerial part			Root part			Aerial part			Root part			Aerial part			Root part			Aerial part			Root part			Aerial part
						1/2 MS M	1/2 MS M	1/2 MS M	1/2 MS M	1/2 MS M	1/2 MS M	1/2 MS m	1/2 MS m	1/2 MS m	1/2 MS m	1/2 MS m	1/2 MS m	1/4 MS M	1/4 MS M	1/4 MS M	1/4 MS M	1/4 MS M	1/4 MS M	1/4 MS m	1/4 MS m	1/4 MS m	1/4 MS m	1/4 MS m	1/4 MS m	1/8 MS M	1/8 MS M	1/8 MS M	1/8 MS M	1/8 MS M	1/8 MS M	1/8 MS m	1/8 MS m	1/8 MS m	1/8 MS m	1/8 MS m	1/8 MS m	MS control	MS control	MS control	MS control	MS control	MS control	1/2 MS M	1/2 MS M
Compound	Class	Sub-class	BD	BH	BT	PDA4	PDA5	PDA6	PDR4	PDR5	PDR6	PDA13	PDA14	PDA15	PDR13	PDR14	PDR15	PDA7	PDA8	PDA9	PDR7	PDR8	PDR9	PDA16	PDA17	PDA18	PDR16	PDR17	PDR18	PDA10	PDA11	PDA12	PDR10	PDR11	PDR12	PDA19	PDA20	PDA21	PDR19	PDR20	PDR21	PDA1	PDA2	PDA3	PDR1	PDR2	PDR3	PHA4	PHA5
Pelargonidin	Flavonoids	Anthocyanins	40784567	33796268	29846704	418783	167394	3355837	1209733	2076653	1624031	1	227886	2622942	213780	161620	326770	991608	688500	122589	1170214	1436610	1875360	203891	495516	581742	159324	119555	392664	1889037	775054	192859	2490758	2374398	213523	630779	2227074	2580148	123296	135554	1	396889	248460	2849757	844496	1285718	883763	435179	382677
Cyanidin	Flavonoids	Anthocyanins	332484928	63826916	40168325	2649509	19610676	23228788	1113470	1512829	1348247	1	19245780	22186106	990164	1749285	1269416	19586890	15243025	3086720	2262864	1258430	1502139	12712786	4079711	11447673	1	1252720	1464384	2816340	17048544	2929513	1469525	1	2770846	17217684	21590364	24008620	1	1635237	1711080	22139456	22651816	21508722	1002321	2125934	1057310	2345695	1103931
Peonidin	Flavonoids	Anthocyanins	95810836	115717609	120329124	887176	5863884	941629	3849161	3515701	3255593	3144560	1419470	1341570	1916060	1243771	1300802	675836	841913	1609317	379755	4653989	4001447	6302829	8562488	6338113	1270981	1423816	1833197	1318127	808311	886313	9284075	884554	1641566	518834	1051886	1316872	1473285	2089103	380132	951302	1163832	1278717	134040	1914169	2142660	1564085	1246448
Pelargonidin 3-O-arabinoside	Flavonoids	Anthocyanins	156060333	136234150	195228188	1869823	1208009	681434	2209503	6874779	8007556	1	1678203	2671599	2852563	3868235	2189946	3058055	326504	3173688	2458917	4498104	3770069	1	1	1	9224389	9622084	8678496	4094888	2059037	5293050	7269965	4778896	19889662	659089	134195	176606	7569723	9645834	1	206749	2701362	2008375	2156566	4364159	4130216	2852235	306294
Cyanidin 3-O-xyloside	Flavonoids	Anthocyanins	36952922	108446931	56097382	2729842	632406	778424	470478	1	593401	1	1	1	1	1	1	1540958	4200990	2247816	1	1	1	1	1	1	1	1	1	5176371	4778680	5771431	633383	1	1	314725	2477714	560250	1	1	1	958581	1246205	763860	1	473891	603494	3171675	3437574
Cyanidin 3-O-arabinoside	Flavonoids	Anthocyanins	36319540	108446931	56097382	2729842	632406	778424	470478	1	593401	1	1	1	1	1	1	1540958	4200990	2247816	1	1	1	1	1	1	1	1	1	5176371	4778680	5771431	1	1	1	314725	2477714	560250	1	1	1	958581	1246205	763860	1	473891	603494	3171675	3437574
Pelargonidin 3-O-glucoside	Flavonoids	Anthocyanins	143481720	53024488	42241833	1690279	853204	13252487	629454	364086	4192991	1	6604764	15074592	1	1	1	8436674	11362709	11354455	333218	386428	522742	1	1	1	1	1	1	6683043	8669082	11321879	1	1	1	9208901	4372919	4765214	1	1	1	5665335	2074994	10183833	329842	967734	4180845	2326111	2678304
Pelargonidin 3-O-galactoside	Flavonoids	Anthocyanins	95356398	45526365	36410685	1	1	1	1	1	1	1	6604764	15074592	1	1	1	8436674	11362709	11354455	1	1	1	1	1	1	1	1	1	6683043	8669082	11321879	1	1	1	1	1	1	1	1	1	5665335	1	10183833	1	1	1	2326111	2678304
Delphinidin 3-O-arabinoside	Flavonoids	Anthocyanins	20053062	14407178	13675490	621918	503320	610087	1	1	1	1	396251	714225	1	1	1	2593875	1427810	630146	1	1	1	549182	603556	1	1	1	1	484434	2026001	1243846	1	1	1	1672272	720428	3242632	1	1	1	456567	868540	687949	1	1	1	731107	645853
Delphinidin 3-O-xyloside	Flavonoids	Anthocyanins	20053062	14404328	13675490	621918	503320	610087	1	1	1	1	396251	714225	1	1	1	2593875	1427810	630146	1	1	1	549182	603556	1	1	1	1	484434	2026001	1243846	1	1	1	1672272	720428	3242632	1	1	1	456567	868540	687949	1	1	1	731107	645853
Petunidin 3-O-rhamnoside	Flavonoids	Anthocyanins	248085580	70765265	106929184	14347332	11312500	8409546	3688056	1	3180758	334188	84558	8298537	1289467	1	1643639	12641481	9099034	9102571	3815091	1	3329118	8174423	1	8493311	1234464	1425874	1529098	8370443	8484056	6549354	2404531	1	2905927	9968161	16218254	16863624	1358283	1416808	1	12190297	21290046	18331648	2701343	3704467	3895286	3442284	3749641
Cyanidin 3-O-glucoside	Flavonoids	Anthocyanins	78310188	43800608	38553298	692473	1093671	933523	3100971	2223146	3420898	427403	1025127	935164	979599	1	1879276	982535	776397	2267264	3076040	2413595	3035969	8208460	1	702744	1093076	1609423	2140329	5759712	1156801	880121	1315130	6853034	1	968960	1	676213	1501398	2286619	1	1403101	625039	1180281	2384956	3937211	4364524	1420220	1480751
Peonidin 3-O-arabinoside	Flavonoids	Anthocyanins	78630167	43459761	38310984	692473	1093671	933523	3100971	2223146	3420898	427403	1025127	935164	1299578	1	1879276	982535	776397	2267264	3076040	2413595	3035969	8208460	1	702744	1093076	1609423	2140329	5759712	1156801	880121	1315130	6853034	1	968960	1	676213	1501398	2286619	1	1403101	625039	1180281	2384956	3937211	4364524	1420220	1480751
Petunidin 3-O-arabinoside	Flavonoids	Anthocyanins	78310188	43459761	37938815	692473	1093671	933523	3100971	2223146	3420898	427403	1025127	935164	979599	1	1879276	982535	776397	2267264	3076040	2413595	3035969	8208460	1	702744	1093076	1609423	2140329	5759712	1156801	880121	1315130	6853034	1	968960	1	676213	1501398	2286619	1	1403101	625039	1180281	2384956	3937211	4364524	1420220	1480751
Cyanidin 3-O-galactoside	Flavonoids	Anthocyanins	21356408	28867339	11912947	692473	1093671	933523	1	1	1	1	1025127	935164	1	1	1	982535	776397	2267264	1	1	1	1	1	1	1	1	1	5759712	1156801	880121	1	1	1	968960	1	676213	1	1	1	1403101	625039	1180281	1	1	1	1420220	1480751
Peonidin 3-O-galactoside	Flavonoids	Anthocyanins	199623267	22607405	27237881	10968012	8610272	11623641	1	1	1	1	15471969	13716186	1	1	1	8147511	9997558	16599522	431919	1	1	1	1	1	1	1	1	14635023	10080721	10408024	1	1	1	7046430	11563641	15228680	1	1	1	11799409	10420065	12874660	1	1	1	1	1
Peonidin 3-O-glucoside	Flavonoids	Anthocyanins	236414436	501616034	285110983	10968012	8610272	11623641	1486083	968817	2037164	1	15471969	13716186	1	1	1	8147511	9997558	16599522	431919	1363242	1776641	8541275	1	7970104	1	1	1	14635023	10080721	10408024	1307255	4050008	1600433	7046430	11563641	15228680	1	1	1	11799409	10420065	12874660	1619395	1913017	2157748	12813728	28890138
Malvidin 3-O-arabinoside	Flavonoids	Anthocyanins	236414436	501616034	284802002	10968012	8610272	11623641	1486083	968817	2037164	1	15471969	13716186	1	1	1	8147511	9997558	16599522	431919	1363242	1776641	8541275	1	7970104	1	1	1	14635023	10080721	10408024	1307255	4050008	1600433	7046430	11563641	15228680	1	1	1	11799409	10420065	12874660	1619395	1913017	2157748	12813728	28890138
Delphinidin 3-O-galactoside	Flavonoids	Anthocyanins	115969116	58886946	19673031	1	12235616	11853393	609641	292303	630675	1	1	1	1	1	1	14619147	10853489	1	708182	512190	682073	1	1	1	1	1	1	1	1	1	1	1	1	10266884	13295993	7058404	1	1	1	11808509	16752457	1	312066	1622619	1855451	3969895	3908386
Delphinidin 3-O-glucoside	Flavonoids	Anthocyanins	170993797	86770420	25824208	4300119	12235616	11853393	609641	292303	630675	1	3393695	4698393	209455	1	343211	14619147	10853489	6666375	708182	512190	682073	4059570	868710	8942534	1	365439	401922	6123100	4881015	4843834	309584	1	418392	10266884	13295993	7058404	300934	507820	1	11808509	16752457	3390598	312066	1622619	1855451	3969895	3908386
Cyanidin 3-O-(6''-acetyl-galactoside)	Flavonoids	Anthocyanins	337724082	69738557	207066	24272492	22307550	1	13909797	8572904	11479161	1	1	1	1	1	1	20174292	17528692	28661608	16833454	12369146	11995334	1	1	1	1	1	1	1	1	1	1	1	1	19765756	18187796	20287974	1	1	1	26746420	18212210	19993352	9539212	9046283	7840627	2481383	2947804
Petunidin 3-O-galactoside	Flavonoids	Anthocyanins	267203850	75377380	21448672	17453282	12702602	15386791	1	1	1	1	15372305	19340968	1	1	1	11775527	13694941	26884230	1	1	1	1	1	1	1	1	1	22845616	20016806	21146386	1	1	1	6631944	10783823	13182290	1	1	1	12592537	11798874	15594903	1	1	1	3701929	3671551
Petunidin 3-O-glucoside	Flavonoids	Anthocyanins	291165738	104702881	47652183	17453282	12702602	15386791	1477170	929862	2023696	1	15372305	19340968	1	1	1174520	11775527	13694941	26884230	1878424	1545229	1811444	1	1	1	1	1	1	22845616	20016806	21146386	489610	6045228	1913824	6631944	10783823	13182290	1	1	1	12592537	11798874	15594903	1026625	1690687	1955582	3701929	3671551
Cyanidin 3-O-(6''-acetyl-glucoside)	Flavonoids	Anthocyanins	511376112	106153193	23621888	24272492	22307550	636473	13909797	8572904	11479161	1	483300	499128	4224455	1	2399479	20174292	17528692	28661608	16833454	12369146	11995334	15460194	12147985	14030639	3475501	3354173	2820710	414342	482332	28460708	27517692	38179648	10953763	19765756	18187796	20287974	4578355	3533172	1	26746420	18212210	19993352	9539212	9046283	7840627	2481383	2947804
Malvidin 3-O-glucoside	Flavonoids	Anthocyanins	2836361556	4277106733	1956050393	166798464	133280432	176819808	5494154	5955251	1866115	1	178297920	189311840	1	1	1	138287696	161859984	242309360	5389810	2850892	2518105	1	1	1	2624472	2174485	1956686	175867712	154411024	191520208	9113223	1	1577004	82057584	153608416	161395952	2895953	284524	1	127579040	170667856	182073328	1226125	1297559	2990565	238104592	240390448
Peonidin 3-O-(6''-acetyl-glucoside)	Flavonoids	Anthocyanins	43224683	108420837	40156439	2835072	755086	461865	1418711	2218524	1505760	1	411997	373650	3079165	1	761113	1660579	760437	415350	1268239	1450787	1477259	366184	736207	1	1	360235	576599	1441829	936850	316388	1275609	1600398	1	176719	3314553	382770	637395	503382	1	335510	3765085	525547	2272626	1785275	1061922	3728945	4328093
Delphinidin 3-O-(6''-acetyl-galactoside)	Flavonoids	Anthocyanins	21517176	3521673	42	1129923	894753	1724816	1	1	1	1	1753005	1792813	1	1	1	985506	731371	1550630	1	1	1	1	1	1	1	160413	132612	772785	575045	1217177	1	1	1	851711	1618756	1	1	1	1	1014834	1942392	1774172	139378	385957	369106	264633	406402
Delphinidin 3-O-(6''-acetyl-glucoside)	Flavonoids	Anthocyanins	28836064	24360293	13679977	1129923	894753	1724816	391119	536431	563181	257098	1753005	1792813	233674	258221	137075	985506	731371	1550630	863433	153923	697870	1	1	1	198072	160413	132612	772785	575045	1217177	1436491	352120	1003768	851711	1618756	236427	1	1	1	1014834	1942392	1774172	139378	385957	369106	264633	406402
Peonidin 3-O-(6''-acetyl-galactoside)	Flavonoids	Anthocyanins	2206229	96443929	25276957	1	1	1	1	1	1	1	411997	373650	1	1	1	1	1	1	1	1	1	1	1	1	1	1	1	1	1	1	1	1	1	176719	1	382770	1	1	1	335510	1	525547	1	1	1	3728945	4328093
Malvidin 3-O-(6''-acetyl-galactoside)	Flavonoids	Anthocyanins	440832478	260895151	8923618	14798263	8611455	7379928	25107404	32946748	25778068	1	7087206	8213135	1	1	1	7953950	8219642	10348439	20728732	30017468	21221756	1	1	1	1	1	1	19173792	20671076	14758985	1	1	1	8665866	6067454	5692519	1	1	1	12140514	2099672	6666334	50046832	33619316	32817908	5889582	7004595
Pelargonidin 3-O-(6''-malonyl-glucoside)	Flavonoids	Anthocyanins	371706811	206204890	125871189	14751708	12169675	18243020	8469925	2601881	10828715	1	18578168	17581628	3937302	6492315	1483713	14491509	10014485	17222340	9738112	3621922	9605855	1	1	1	958746	1547652	5515239	9862411	9517527	13401390	1518882	16510320	10227939	11391756	19588710	16721422	4801734	5430385	1	12880272	20107592	17246108	2472373	5847283	6326792	2716302	2900279
Petunidin 3-O-(6''-acetyl-galactoside)	Flavonoids	Anthocyanins	6172598	17979321	27199643	430153	372063	1	1	1	1	1	451520	458013	1	1	1	379768	277866	437593	1	1	1	1	1	1	1	1	1	226267	1	300723	1	1	1	313345	541044	509569	1	1	1	431836	562714	480097	1	1	1	3155420	1
Petunidin 3-O-(6''-acetyl-glucoside)	Flavonoids	Anthocyanins	11644005	64537373	38067605	430153	372063	1510298	461157	491920	525094	1	451520	458013	1	1	1	379768	277866	437593	173667	161028	1	1	1	1	1	1	1	226267	157302	300723	141730	182940	1	313345	541044	509569	1	1	1	431836	562714	480097	658530	517126	490627	3155420	1519316
Malvidin 3-O-galactoside	Flavonoids	Anthocyanins	343464279	148661862	101942092	971693	17128990	29090678	5716933	3689835	4614521	1	27942852	27924124	1	1	1	1	655492	26374896	2246842	5573681	4291120	1	1	1	4266957	4766851	3970528	16346233	15548691	21370718	4352295	1	4273002	14635247	1253509	27076962	4965145	4173442	1	18368492	1279605	28126060	7518345	2946017	2004513	364013	4915408
Pelargonidin 3-O-(6''-succinyl-glucoside)	Flavonoids	Anthocyanins	540278227	992742339	583987919	12186153	7997094	8084097	2424451	28519592	22074128	1	8658754	9431945	1	1	1	8599816	10705112	10174955	17730796	25586422	18116524	1	1	1	27498224	20749060	18243252	16837384	17659856	13290244	10908680	14842265	13717362	7982426	6173458	6291100	27985556	17478732	1	12650280	7188476	10984775	42530804	28771492	28204954	56366052	52106292
Malvidin 3-O-(6''-acetyl-glucoside)	Flavonoids	Anthocyanins	635501083	314228256	71525782	14798263	8611455	7379928	25107404	32946748	25778068	1	7087206	8213135	1	1	1	7953950	8219642	10348439	20728732	30017468	21221756	4303751	1	314596	29728190	22757458	20016748	19173792	20671076	14758985	12724138	17295916	15066099	8665866	6067454	5692519	32270058	20462462	19729200	12140514	2099672	6666334	50046832	33619316	32817908	5889582	7004595
Cyanidin 3-O-(6''-malonyl-glucoside)	Flavonoids	Anthocyanins	350564403	83604795	53606836	24771020	19435210	27730266	1963677	1021745	1928301	1	707910	3627612	1	1	1	23438204	15911128	4290677	2397317	1890152	1985521	8050235	1	9472595	1	1	1	16163775	16658902	1018799	1607818	7302240	2511950	13139765	28583762	27921964	1	968737	1	19416418	31693350	27765044	1320152	3009878	2860269	4120660	4256830
Cyanidin 3-O-(6''-succinyl-glucoside)	Flavonoids	Anthocyanins	260617205	414856280	86490883	5702875	2951814	6555825	6516390	5929939	5038004	1	22418498	7838927	1	1	1	16093766	4942310	5943218	6058307	6265459	4682215	1	1	1	4821974	2948760	2565063	15569345	4884355	18149284	5157213	9179457	4830948	12711063	8631944	5945308	2629893	3497815	5429999	4758240	8200147	7175236	8693179	9308763	8591665	6265330	35583296
Vitisin A	Flavonoids	Anthocyanins	33131722	16952171	11054325	1751719	2024409	2159088	544274	496672	1	1	1612992	1946082	1	1	1	1648228	1321412	2075491	964001	837461	1	1	1	1	1	1	1	914147	1249407	1280541	1277714	1078025	1	1840804	2206511	300452	1	1	1	2319550	2328209	481223	162424	164424	146446	143275	183899
Pelargonidin 3-O-sambubioside	Flavonoids	Anthocyanins	1088463836	103254523	23954364	56854904	62546352	72184920	540025	1	1666766	29157376	60078304	71540120	1	1	1	50177852	45149580	73694872	602706	1489909	190167	1	1	1	1	1	1	36848760	43032480	49591944	452421	525189	566168	60979700	72455336	80375184	1	1	1	72092256	73051528	69222952	1184964	978523	1232565	4259994	5399810
Cyanidin 3-O-(6''-p-coumaroyl-glucoside)	Flavonoids	Anthocyanins	39965846	79968300	58720051	1771085	1584336	2201241	956915	975836	1105143	1	1334160	1457106	1	1	1	1585231	1232797	2059631	1134962	1048045	1087821	1	1	1	1	1	1	1507467	1248933	1671729	1	1	1	1442495	1742736	2375065	1	1	1	2319219	2375511	2631269	1088550	973511	1055036	1070323	1
Pelargonidin 3-O-rutinoside	Flavonoids	Anthocyanins	95641861	64002939	35100327	3437657	3568502	7389636	2094069	469635	421527	1	4951230	7935790	1618809	1	1699419	2787822	3967986	5627703	1	1	1	1	1	1	1	1	1	3194739	3518175	4490976	1	1	1	2570340	5804251	5777571	1	1	1	5101855	5863269	7591883	2762920	967446	2028634	3691324	877253
Cyanidin 3-O-(6''-dioxalyl-glucoside)	Flavonoids	Anthocyanins	3673534	1689565	4331045	492384	1	109645	1	1	1	1	1	1	1	1	1	1	224182	285999	1	1	1	498900	204950	1	1	1	1	375235	1	340275	1	1	1	1	1	1	1	1	1	1	602278	539654	1	1	1	1	1
Cyanidin 3-O-rutinoside	Flavonoids	Anthocyanins	20549635	44425816	46809279	882792	858315	1210175	318764	300345	488434	1	1271036	1167856	1	1	1	1141757	629258	972714	377229	336290	432666	1	1	1	1	1	1	358009	470110	547724	1	1	1	636390	1511353	1276457	1	1	1	881972	1705888	1033067	868962	460767	411289	653278	988887
Petunidin 3-O-rutinoside	Flavonoids	Anthocyanins	20549635	44974631	46809279	882792	858315	1210175	318764	300345	488434	1	1271036	1167856	1	1	1	1141757	629258	972714	377229	336290	432666	1	1	1	1	1	1	358009	470110	547724	1	1	1	636390	1511353	1276457	1	1	1	881972	1705888	1033067	868962	460767	411289	653278	988887
Pelargonidin 3-O-sophoroside	Flavonoids	Anthocyanins	20549635	44425816	46809279	882792	858315	1210175	318764	300345	488434	1	1271036	1167856	1	1	1	1141757	629258	972714	377229	336290	432666	1	1	1	1	1	1	358009	470110	547724	1	1	1	636390	1511353	1276457	1	1	1	881972	1705888	1033067	868962	460767	411289	653278	988887
Delphinidin 3-O-sambubioside	Flavonoids	Anthocyanins	102029087	25070626	17618037	3878524	3830781	7216896	384071	386517	149343	1	5379436	5888287	1	1	1	3113715	2025214	4816897	248223	119791	1	1	1	1	1	1	1	2599630	2874473	3872698	1	1	1	4000578	11973334	11635543	1	1	1	5461664	12667152	5985319	2239859	1281124	1	923522	1315685
Peonidin 3-O-rutinoside	Flavonoids	Anthocyanins	154700187	438382411	259984633	153532	981303	1109901	1	14329267	15642013	1	1570057	1477575	1	1	1	1190407	1	138140	16044084	15295079	15388596	1	1	1	1	1	1	765846	937887	382906	16452458	140454	1	726253	1472594	1440057	1	2300218	1	304447	1584272	339690	15610685	13721129	15201322	593693	596152
Pigment A	Flavonoids	Anthocyanins	291008520	304474115	281622375	2124649	1933813	29417806	13722157	14147592	15257965	1	3966272	3590354	1	1	1	2768370	933241	2179967	15244561	14563350	15172034	1	1	1	1	1	1	3116959	952310	1148303	1	1	1	1424379	3758442	31813186	1	1	1	30842430	4835285	34027688	15401348	13671953	14994090	209567	235060
Peonidin 3-O-(6''-p-coumaroyl-glucoside)	Flavonoids	Anthocyanins	307244421	304474115	281622375	2124649	1933813	29417806	13722157	14147592	15257965	1	3966272	3590354	1	1	1	2768370	933241	2179967	15244561	14563350	15172034	1	1	1	1	1	1	3116959	952310	1148303	16235902	1	1	1424379	3758442	31813186	1	1	1	30842430	4835285	34027688	15401348	13671953	14994090	209567	235060
Delphinidin 3-O-rutinoside	Flavonoids	Anthocyanins	170511886	368952864	26596688	614558	658298	1116278	10930905	11162286	12213407	1	14088556	750273	1	1	1	565494	377380	1109600	12536780	11927156	11970467	1	94373	246524	1	1	11	1	519732	1416436	12781954	1	1	528800	730050	844403	1	1	1	813919	858526	26704220	12073786	11016319	11861382	391353	498664
Cyanidin 3-O-sophoroside	Flavonoids	Anthocyanins	159958455	368952864	26596688	614558	658298	1116278	10930905	11162286	12213407	1	14088556	750273	1	1	2228533	565494	377380	1109600	12536780	11927156	11970467	1	94373	246524	1	1	1	1	519732	1416436	1	1	1	528800	730050	844403	1	1	1	813919	858526	26704220	12073786	11016319	11861382	391353	498664
Cyanidin 3,5-O-diglucoside	Flavonoids	Anthocyanins	157729923	368952864	26596688	614558	658298	1116278	10930905	11162286	12213407	1	14088556	750273	1	1	1	565494	377380	1109600	12536780	11927156	11970467	1	94373	246524	1	1	1	1	519732	1416436	1	1	1	528800	730050	844403	1	1	1	813919	858526	26704220	12073786	11016319	11861382	391353	498664
Delphinidin 3-O-(6''-p-coumaroyl-glucoside)	Flavonoids	Anthocyanins	66636483	92442897	16119468	629012	1030111	1371456	5071380	5195096	5664364	1	1435918	1340203	1	1	1	697510	981176	1327058	5818276	5537792	5549863	1	1	1	1	1	1	629781	653675	901452	1	1	1	481684	1733570	1452896	1	1	1	1009960	1151439	753202	5596989	5110105	5512499	798633	1216337
Cyanidin 3-O-(6''-caffeoyl-glucoside)	Flavonoids	Anthocyanins	56623637	50807813	15449982	629012	1030111	1371456	5071380	5195096	5664364	1	1	1	1	1	1	697510	981176	1327058	5818276	5537792	5549863	1	1	1	1	1	1	1	653675	901452	1	1	1	481684	1733570	1452896	1	1	1	1	1151439	753202	1	5110105	5512499	798633	1216337
Cyanidin 3-O-sambubioside	Flavonoids	Anthocyanins	102465406	20458631	6084189	6255928	5622264	9009078	1	1	1	1	6973715	6391674	1	1	1	5967034	3231034	6991199	1	1	1	1	2643712	2377297	1	1	1	3827555	4054261	5517061	1	1	1	4680878	7418211	6899038	1	1	1	6252324	8170281	182839	1	1	1	308195	360709
Pinotin A	Flavonoids	Anthocyanins	19522809	87501862	25486620	1	605630	579897	1	1	1	1	915024	412472	1	1	1	537394	423593	562114	1	1	1	1	1	1	1	1	1	6362100	1589458	5716960	1	1	1	193230	250441	320344	1	1	1	435945	279925	338256	1	1	1	4917211	5190107
Petunidin 3-O-(6''-p-coumaroyl-glucoside)	Flavonoids	Anthocyanins	19522809	87501862	25486620	1	605630	579897	1	1	1	1	915024	412472	1	1	1	537394	423593	562114	1	1	1	1	1	1	1	1	1	6362100	1589458	5716960	1	1	1	193230	250441	320344	1	1	1	435945	279925	338256	1	1	1	4917211	5190107
Delphinidin 3,5-O-diglucoside	Flavonoids	Anthocyanins	41426106	26582017	11316206	2124649	1984224	2429190	1	1	1	1	3928955	3045446	1	1	1	2417525	2099945	2239313	349049	248582	288946	1	1	1	1	1	1	841850	1103396	1114274	1	1	1	1424379	3832829	3109496	1	1	1	1841620	4101111	2445761	1	265287	190259	209892	642594
Delphinidin 3-O-glucosyl-glucoside	Flavonoids	Anthocyanins	41426106	26582017	11316206	2124649	1984224	2429190	1	1	1	1	3928955	3045446	1	1	1	2417525	2099945	2239313	349049	248582	288946	1	1	1	1	1	1	841850	1103396	1114274	1	1	1	1424379	3832829	3109496	1	1	1	1841620	4101111	2445761	1	265287	190259	209892	642594
Pelargonidin 3,5-O-diglucoside	Flavonoids	Anthocyanins	57457662	13539451	3658462	2458160	2361334	3178530	446460	860642	383716	1	3989786	3651803	1	539387	406629	2754165	2116847	2705948	265634	551435	180672	886111	1500781	173353	616086	544797	429438	606414	1114999	1105268	329361	1	1	1878895	4473064	3762420	662675	390467	1	2376087	4205643	3038201	1164374	733574	614501	146046	157786
Petunidin 3,5-O-diglucoside	Flavonoids	Anthocyanins	44951720	44567116	23694672	3079535	1488175	2401162	1	1	152517	1	3319292	2530090	1	1	1	2018229	1556025	3541388	1	1	1	1	324057	1	1	1	1	2436199	4120855	6214029	1	1	1	787000	1422355	1351734	1	1	1	2383550	3312005	2387662	125839	1	1	3043574	3053547
Malvidin 3-O-(6''-p-coumaroyl-glucoside)	Flavonoids	Anthocyanins	49232835	17959742	6508198	927727	2794608	5652273	1	1	902958	6141104	196537	5387868	1	1	1	161578	2623141	275139	175636	162162	799225	1	1	1	1	1	1	591221	387498	735370	152473	1	1	2154860	2888762	4045475	1	1	1	1689939	4359528	5427493	1	1	600242	548020	513867
Delphinidin 3-O-feruloyl-glucoside	Flavonoids	Anthocyanins	11670459	13270717	4290262	907024	381702	372552	1	1	1	1	472395	763758	1	1	1	875100	749658	465129	251896	1	135865	1	1	1	1	1	1	2726703	939633	494856	244029	182651	1	1	1	1	1	1	1	964695	1	742788	1	1	1	286061	270589
Malvidin 3,5-O-diglucoside	Flavonoids	Anthocyanins	2789903798	701288127	56963642	142399120	123412480	233201712	3917245	1711385	2264247	1	133110104	193164064	1	1	1	107830856	96458912	265137536	2411091	1399146	2374793	29025344	1	1	1	1	1	164261424	145502832	244328736	3152083	1	1	100726488	129394272	170740528	1	1	1	128223584	159209344	197583776	2091478	2337643	4533561	32962524	30658986
Malvidin 3-O-(6''-caffeoyl-glucoside)	Flavonoids	Anthocyanins	761328194	547710535	45439234	111113320	94596760	856935	2806493	1206119	1612704	1	1	1	1	1	1	897365	183383	773478	1694815	953017	1688337	1	1	1	1	1	1	1962427	111662336	193935552	1	1	1	1	101131896	134253232	1	1	1	1	1	1	1	1	1	25047196	23662300
Cyanidin 3-O-(6''-malonyl-3''-glucosyl-glucoside)	Flavonoids	Anthocyanins	92298100	42	42	5251160	4725942	8187434	1	1	1	1	4854145	7352238	1	1	1	3501756	3273203	8900136	1	1	1	1	1	1	1	1	1	335095	5481003	8558719	1	1	1	3846485	4785652	5911593	1	1	1	4184537	5631761	7517216	1	1	1	1	1
Cyanidin 3-O-xylosyl-rutinoside	Flavonoids	Anthocyanins	15374996	5280675	871204	844164	709755	1007637	1	1	1	1	643906	849330	1	1	1	850840	612811	780702	1	1	1	1	1	1	1	1	1	857372	696992	531487	1	1	1	1270620	979309	1378487	1	1	1	1385147	949968	1026444	1	1	1	1	1
Cyanidin 3-O-sambubioside 5-O-glucoside	Flavonoids	Anthocyanins	11986092	2334489	3201255	602669	519858	695527	1	1	1	1	481405	614972	1	1	1	586433	455026	524760	1	1	1	1	1	1	1	1	1	582188	499168	370837	1	1	1	919471	719257	935332	1	1	1	940084	666086	726995	476593	258597	410812	1	1
Cyanidin 3-O-glucosyl-rutinoside	Flavonoids	Anthocyanins	61700435	77624644	26198759	1	1	1	6476815	3210348	10323281	1	2029519	416666	1	1	301592	1	1	1	2916734	8410363	12297457	1	1	1	1	1	1	1	1	1	1	1	1	1	1	1	1	1	1	1	1505016	1	893296	11464561	1454758	2569558	3119719
Pelargonidin 3-O-glucosyl-rutinoside	Flavonoids	Anthocyanins	2838632	19760461	4386860	1	1	1	1	1	1	1	575459	615786	1	1	1	1	1	1	1	1	1	1	1	1	1	1	1	1	1	1	1	1	1	1	1	1	1	1	1	860231	1	787118	1	1	1	1	1
Butein	Flavonoids	Chalcones	54934003	38833985	42658309	346398	1010028	2317868	1037753	1227449	2685613	290570	2622112	471475	507221	2333957	114336	876272	1747653	376949	377237	3551217	2540598	254280	1	189377	2532395	1265320	1386415	2852147	618950	1148741	2813310	3916726	218143	515517	1917011	220333	1586653	1222910	2823585	562025	2655200	374143	468242	385804	572069	599007	749990
Xanthohumol	Flavonoids	Chalcones	43365155	64573276	44026239	1633891	1686644	3542755	781207	1	393661	4322619	1	1854940	358996	259300	1	3003957	3198550	3130956	570741	167956	292820	1	1	1	304173	359337	1	3355358	2969052	1	1	1	1	1250839	379093	1724346	312208	1	245509	3773294	956138	900240	662802	608033	365728	1	1168073
Phloretin	Flavonoids	Dihydrochalcones	106911658	137967656	129573032	1514842	815612	945982	3243273	3363408	6377761	1	868521	277822	1	1	1	2017360	3336871	2517875	4446521	4267321	5909515	974720	1	2408669	4778588	3298060	747330	6148675	5496648	1354056	4473032	4350363	1302883	1045814	676402	869642	3875525	3137016	1448009	1266374	610938	1	6533732	4227417	7985075	1173806	877960
Phloridzin	Flavonoids	Dihydrochalcones	28494515	11551050	10628889	1363047	1085289	1321447	743326	1	549398	1	3055080	1181725	257968	219481	352172	1020657	912154	1791504	584638	1	428482	1	1	1	208559	250443	1	1305227	1188805	1585634	943860	1	1	1	915271	820826	1	1	1	1341547	1319751	1072063	1216655	1	1459492	408405	602098
3-Hydroxyphloretin 2'-O-glucoside	Flavonoids	Dihydrochalcones	170427422	60317316	20685937	173482	275238	14010401	1	1	1	1	19345922	19038120	97017	1	96344	178672	340521	15447570	577348	1	1	1	1	1	1	1	1	1	9536781	2910710	1097626	568712	1390216	8591345	14755530	14373333	1	1	1	10506875	14575513	14060293	1	359260	8120575	2813186	764121
Phloretin 2'-O-xylosyl-glucoside	Flavonoids	Dihydrochalcones	33227130	42242144	53992587	244520	2578485	2947823	1144670	364729	314344	1	1	1	238413	1	259044	1875505	458030	2951493	362371	289325	227400	1	1	1	1	1	1	1	1672370	1915177	1	1	1	147741	2992426	3271713	1	1	1	274650	3019942	217952	1236033	1280679	2942278	670591	728617
3-Hydroxyphloretin 2'-O-xylosyl-glucoside	Flavonoids	Dihydrochalcones	15436540	20892196	11958081	394384	363375	401277	345176	276105	315268	1	386449	431453	1	1	1	495977	616710	340092	1	325127	728194	342023	247934	1	1	1	1	2230613	193521	281024	1	1	1	691941	501557	506867	1	1	1	1149673	756312	1025431	828135	621186	640721	370767	460038
Dihydroquercetin	Flavonoids	Dihydroflavonols	312082164	83004224	58870014	16272969	16379571	19616242	1753701	2176583	1930182	1	15758097	18344432	3761381	2218069	2622126	16482145	13041539	2797093	1893653	3245861	841861	1	1	1	3405650	2184564	2653763	14519730	13701253	14692307	474408	1253440	1	14547161	17744942	20385320	2680872	2129907	1	17961468	18991480	17874006	4084036	1735562	1926784	1434780	945844
Dihydroquercetin 3-O-rhamnoside	Flavonoids	Dihydroflavonols	539559367	86456439	151813460	21644360	19871876	22326656	12261615	7554322	10108358	1	19107838	21275426	1	1	1	17956490	15805507	25424576	14737981	10878382	10529033	14070721	1	12879906	2949033	2844235	2497244	21233182	21238070	24957298	24222972	32802876	10150805	17667528	16514623	17174020	3976431	2973985	1	23937200	16469856	18270852	8358964	7977652	6909488	2148004	2317598
Dihydromyricetin 3-O-rhamnoside	Flavonoids	Dihydroflavonols	493365765	179160450	193023553	21410652	18349836	30945600	3598191	10851162	4472980	1	28189198	27732910	1	1	1	20125418	16046174	4495719	3945878	3135855	4340468	1	1	1	6215970	9182187	10410432	3748663	3204315	23012828	2114603	28535284	17237764	14156817	29378176	30130412	7962583	10786275	1	19434080	30091492	26992636	2863907	15800488	4466804	4102496	6161787
(+)-Catechin	Flavonoids	Flavanols	512448883	492132898	303319940	1148571	3931135	1694263	15257402	27724168	35937608	1265753	2994447	2857633	6654545	1	5818822	4748811	4773106	699997	23441080	43082716	43148812	1	559790	1950754	30615980	10197674	100937	1623982	4039323	4945808	9796702	46160180	111840592	3488366	2555002	3226862	7613078	11315331	7487938	755792	2724013	2708540	8518574	9636732	5408062	3067493	2377356
(-)-Epicatechin	Flavonoids	Flavanols	512448883	492132898	303319940	1148571	3931135	1694263	15257402	27724168	35937608	1265753	2994447	2857633	6654545	1	5818822	4748811	4773106	699997	23441080	43082716	43148812	1	559790	1950754	30615980	10197674	100937	1623982	4039323	4945808	9796702	46160180	111840592	3488366	2555002	3226862	7613078	11315331	7487938	755792	2724013	2708540	8518574	9636732	5408062	3067493	2377356
(-)-Epigallocatechin	Flavonoids	Flavanols	305479168	202788698	1740649249	5930398	4913790	4815678	45240472	21988284	6000421	1	6299792	5722374	1	1	1	3857517	3447419	6052334	37828344	2638382	13197505	1	1	1	4419519	4934302	3922044	3386202	5953943	4629798	42781740	8406285	1	3951693	5837673	5060108	5142578	1	2230767	5473573	5954499	5654718	9797074	8194819	1815114	1679258	1331515
(+)-Gallocatechin	Flavonoids	Flavanols	305479168	202788698	1740649249	5930398	4913790	4815678	45240472	21988284	6000421	1	6299792	5722374	1	1	1	3857517	3447419	6052334	37828344	2638382	13197505	1	1	1	4419519	4934302	3922044	3386202	5953943	4629798	42781740	8406285	1	3951693	5837673	5060108	5142578	1	2230767	5473573	5954499	5654718	9797074	8194819	1815114	1679258	1331515
(+)-Catechin 3-O-gallate	Flavonoids	Flavanols	37010415	29136929	26796132	1274201	959470	2378356	503666	338893	387874	1	739131	435317	1	1	1	2044404	566763	1772587	462414	410847	545649	817509	1005802	414904	1	1	1	4297397	3633044	1547560	309028	180276	2093018	554330	2093776	856527	1	1	1	1001642	2678275	976521	278658	488571	963995	150856	162013
(-)-Epicatechin 3-O-gallate	Flavonoids	Flavanols	37010415	29136929	26796132	1274201	959470	2378356	503666	338893	387874	1	739131	435317	1	1	1	2044404	566763	1772587	462414	410847	545649	817509	1005802	414904	1	1	1	4297397	3633044	1547560	309028	180276	2093018	554330	2093776	856527	1	1	1	1001642	2678275	976521	278658	488571	963995	150856	162013
(+)-Catechin 3-O-glucose	Flavonoids	Flavanols	169850075	60317316	20685937	173482	275238	14010401	1	1	1	1	19345922	19038120	97017	1	96344	178672	340521	15447570	1	1	1	1	1	1	1	1	1	1	9536781	2910710	1097626	568712	1390216	8591345	14755530	14373333	1	1	1	10506875	14575513	14060293	1	359260	8120575	2813186	764121
(+)-Gallocatechin 3-O-gallate	Flavonoids	Flavanols	90162833	55925717	41903049	3815361	2677455	3474492	2979406	1845356	3026115	1	3953997	3433063	1	1	1	2604155	2165021	4222185	2810338	2337679	2852090	1	1	1	149829	1	3171873	2237898	7247393	3089061	836891	4166657	2466319	2059576	3491795	3005539	1	1	1	3346219	3711584	3417077	2096568	2478626	993204	1130923	1295917
(-)-Epigallocatechin 3-O-gallate	Flavonoids	Flavanols	90162833	55925717	41903049	3815361	2677455	3474492	2979406	1845356	3026115	1	3953997	3433063	1	1	1	2604155	2165021	4222185	2810338	2337679	2852090	1	1	1	149829	1	3171873	2237898	7247393	3089061	836891	4166657	2466319	2059576	3491795	3005539	1	1	1	3346219	3711584	3417077	2096568	2478626	993204	1130923	1295917
Theaflavin	Flavonoids	Flavanols	1030631863	103612280	5477140	55090124	60920476	70100896	973728	610791	747893	1	58648584	69740176	1	1	1	48539912	43902136	71258848	1175786	1006465	1209070	1	1	1	1	1	1	35445684	41638904	47921816	980287	1	1	59639548	70705624	78292280	1	1	1	70146480	71156072	67408896	245661	1392416	1733295	3748949	4765747
Procyanidin dimer B7	Flavonoids	Flavanols	25852795	12117816	24065570	1454804	1676716	1792413	1	1	1	1	1359642	1621564	1	1	1	1383215	1102462	1708754	1	1	1	1	1	1	1	1	1	760128	1015280	1062112	1	1	1	1527169	1830402	1991838	1	1	1	1908954	1939359	1717958	1	1	1	286199	94808
Procyanidin dimer B2	Flavonoids	Flavanols	25852795	1138196	42	1454804	1676716	1792413	1	1	1	1	1359642	1621564	1	1	1	1383215	1102462	1708754	1	1	1	1	1	1	1	1	1	760128	1015280	1062112	1	1	1	1527169	1830402	1991838	1	1	1	1908954	1939359	1717958	1	1	1	1	94808
Procyanidin dimer B1	Flavonoids	Flavanols	25852795	1138196	42	1454804	1676716	1792413	1	1	1	1	1359642	1621564	1	1	1	1383215	1102462	1708754	1	1	1	1	1	1	1	1	1	760128	1015280	1062112	1	1	1	1527169	1830402	1991838	1	1	1	1908954	1939359	1717958	1	1	1	1	94808
Procyanidin dimer B4	Flavonoids	Flavanols	25852795	1138196	42	1454804	1676716	1792413	1	1	1	1	1359642	1621564	1	1	1	1383215	1102462	1708754	1	1	1	1	1	1	1	1	1	760128	1015280	1062112	1	1	1	1527169	1830402	1991838	1	1	1	1908954	1939359	1717958	1	1	1	1	94808
Procyanidin dimer B3	Flavonoids	Flavanols	25852795	1138196	42	1454804	1676716	1792413	1	1	1	1	1359642	1621564	1	1	1	1383215	1102462	1708754	1	1	1	1	1	1	1	1	1	760128	1015280	1062112	1	1	1	1527169	1830402	1991838	1	1	1	1908954	1939359	1717958	1	1	1	1	94808
Procyanidin dimer B5	Flavonoids	Flavanols	25852795	1138196	42	1454804	1676716	1792413	1	1	1	1	1359642	1621564	1	1	1	1383215	1102462	1708754	1	1	1	1	1	1	1	1	1	760128	1015280	1062112	1	1	1	1527169	1830402	1991838	1	1	1	1908954	1939359	1717958	1	1	1	1	94808
Prodelphinidin dimer B3	Flavonoids	Flavanols	133533630	285158044	51329018	2819865	2727962	3388189	8327782	8307859	9390243	1	4304318	4548736	1	1	1	3565665	2744446	3161861	9409398	8996001	9229296	1	1	1	1	1	1	558523	1626351	1181786	1	1	1	2330308	4942995	4017633	1	1	1	2521669	5346538	3208188	9359824	8427977	9090201	277343	315535
(-)-Epicatechin-(2a-7)(4a-8)-epicatechin 3-O-galactoside	Flavonoids	Flavanols	30144556	16987686	8688183	2440092	1334765	882843	1	1	1	1	1583110	996980	1	1	1	4580474	1062953	583266	746975	1038376	366521	1	1	1	1	1	1	883236	1075240	624701	1686894	1327574	1	885305	2238068	1067213	1	1	1	1126191	2252717	1361042	1	1	1	307333	387142
Theaflavin 3-O-gallate	Flavonoids	Flavanols	3906205	42	571371	309705	207273	226016	1	1	1	1	314976	328410	1	1	1	252906	124706	206742	1	1	1	1	1	1	1	1	1	116393	138132	114714	1	1	1	1	290058	350225	1	1	1	165875	423238	336810	1	1	1	1	1
Theaflavin 3'-O-gallate	Flavonoids	Flavanols	3906205	42	571371	309705	207273	226016	1	1	1	1	314976	328410	1	1	1	252906	124706	206742	1	1	1	1	1	1	1	1	1	116393	138132	114714	1	1	1	1	290058	350225	1	1	1	165875	423238	336810	1	1	1	1	1
Prodelphinidin trimer C-GC-C	Flavonoids	Flavanols	3552604	42	42	190558	232071	289503	1	1	1	1	162873	220653	1	1	1	194946	117711	266770	1	1	1	1	1	1	1	1	1	1	103849	113154	1	1	1	203369	282265	337969	1	1	1	269278	309383	258226	1	1	1	1	1
Prodelphinidin trimer GC-C-C	Flavonoids	Flavanols	3552604	42	42	190558	232071	289503	1	1	1	1	162873	220653	1	1	1	194946	117711	266770	1	1	1	1	1	1	1	1	1	1	103849	113154	1	1	1	203369	282265	337969	1	1	1	269278	309383	258226	1	1	1	1	1
Procyanidin trimer C1	Flavonoids	Flavanols	10123112	42	42	524961	651767	830781	1	1	1	1	447272	613768	1	1	1	544140	318058	769695	1	1	1	1	1	1	1	1	1	144807	272893	293519	1	1	1	568189	816962	966742	1	1	1	756825	875561	727147	1	1	1	1	1
Procyanidin trimer C2	Flavonoids	Flavanols	10123112	42	42	524961	651767	830781	1	1	1	1	447272	613768	1	1	1	544140	318058	769695	1	1	1	1	1	1	1	1	1	144807	272893	293519	1	1	1	568189	816962	966742	1	1	1	756825	875561	727147	1	1	1	1	1
Procyanidin trimer EEC	Flavonoids	Flavanols	10123112	42	42	524961	651767	830781	1	1	1	1	447272	613768	1	1	1	544140	318058	769695	1	1	1	1	1	1	1	1	1	144807	272893	293519	1	1	1	568189	816962	966742	1	1	1	756825	875561	727147	1	1	1	1	1
Procyanidin trimer T2	Flavonoids	Flavanols	10123112	42	42	524961	651767	830781	1	1	1	1	447272	613768	1	1	1	544140	318058	769695	1	1	1	1	1	1	1	1	1	144807	272893	293519	1	1	1	568189	816962	966742	1	1	1	756825	875561	727147	1	1	1	1	1
Prodelphinidin trimer GC-GC-C	Flavonoids	Flavanols	3876162	42	42	244814	162293	370294	1	1	1	1	238454	218726	1	1	1	213166	196197	476740	1	1	1	1	1	1	1	1	1	140659	162703	283772	1	1	1	1	262764	236915	1	1	1	147720	273320	247599	1	1	1	1	1
Pinocembrin	Flavonoids	Flavanones	60955925	74882850	84845907	400625	805438	1	384888	1550338	759324	1	1865911	246356	3523144	553046	1193829	1971031	3468645	1564944	1725339	912486	1532533	1041548	1	2138855	2646827	2010446	739255	5012651	4510929	4693225	1898936	1073769	292759	633567	882715	564563	605992	3615527	516346	775889	446383	1	2246581	1174659	976622	1097288	1157353
Naringenin	Flavonoids	Flavanones	54934003	38833985	42658309	346398	1010028	2317868	1037753	1227449	2685613	290570	2622112	471475	507221	2333957	114336	876272	1747653	376949	377237	3551217	2540598	254280	1	189377	2532395	1265320	1386415	2852147	618950	1148741	2813310	3916726	218143	515517	1917011	220333	1586653	1222910	2823585	562025	2655200	374143	468242	385804	572069	599007	749990
Eriodictyol	Flavonoids	Flavanones	122660590	83848458	79855625	6282965	5325666	6272713	1352497	1182905	1332004	1	6626513	6134790	1	1	1	4922201	4270060	6847750	3218523	1699721	1555280	1	1	1	1	765760	1050707	3765274	4559627	6008088	4328995	1	2500415	4141927	6038421	5408905	330086	1247088	1	5870178	6414143	6236789	2753291	1723384	2493914	1229526	1303900
Sakuranetin	Flavonoids	Flavanones	55962642	83376396	122638976	793488	815868	2359733	2132911	528245	1110349	1589353	2486417	2522517	1136186	1	529698	853872	922075	709270	2662086	1628050	1128443	1	1	1	1	403810	814298	2719752	2451864	3076122	1594740	549723	2013936	2138846	2209800	2324884	1	1	1	3245760	1727305	2615101	1870932	631449	1665751	1185577	921232
Hesperetin	Flavonoids	Flavanones	43197401	75123068	46665658	338479	3252103	3020042	355310	517192	1371251	415365	1385904	470524	1	212546	618266	946261	1774125	4025056	759568	497715	1131072	868290	926265	301206	190110	186864	170533	2042735	359235	1485797	503280	2796812	1	2170664	1663220	2107965	173885	271636	327208	2039283	1537289	341825	480267	376305	785946	1428182	1521252
8-Prenylnaringenin	Flavonoids	Flavanones	517162916	955887991	698910182	33923664	33119684	9674747	1	1399983	27601488	1	22448240	31717356	3846515	1	1755632	19506774	19473198	8789684	1	4421886	9931671	1	1	1	5145324	1	785711	8488255	14658998	5303601	1	1	1	33813364	29751022	21521616	1	1	1	40051844	39113552	34804316	1	47842112	8272664	18582828	16811438
6-Prenylnaringenin	Flavonoids	Flavanones	406159940	358539546	524930579	33923664	33119684	9674747	1	1	1	1	22448240	31717356	1	1	1	19506774	19473198	8789684	1	1	1	1	1	1	1	1	1	8488255	14658998	5303601	1	1	1	33813364	29751022	21521616	1	1	1	40051844	39113552	34804316	1	1	1	18582828	16811438
Isoxanthohumol	Flavonoids	Flavanones	43672862	64573276	44026239	1633891	1686644	3542755	781207	1	393661	4322619	1	1854940	358996	259300	1	3003957	3198550	3130956	570741	167956	292820	1	1	1	304173	359337	1	3355358	2969052	1	307708	1	1	1250839	379093	1724346	312208	1	245509	3773294	956138	900240	662802	608033	365728	1	1168073
6-Geranylnaringenin	Flavonoids	Flavanones	134897349	264468590	148269705	4690416	2633506	7500041	867970	699239	522986	1	3188266	3391419	1	1	1	33455978	3152470	6969822	441119	2740822	5768199	1	1	1	1	1	1	11457655	4264192	3319897	353668	13245656	2514667	2302242	3604001	3370324	113939	156235	1	3144697	5146451	3409443	1	712406	1759611	2485385	15179923
Naringin 4'-O-glucoside	Flavonoids	Flavanones	167615258	40518032	9554231	1	1	1	1	1	1	1	18871998	14710692	1	1	1	1	1	1	1	448815	477998	1	10160731	9187518	3474610	3354173	2939670	9419650	9338590	1	1	1	1	8441743	14223319	13674857	4640232	3529847	2720210	10236402	14105209	13658972	1	1	1	1	2511828
Naringenin 7-O-glucoside	Flavonoids	Flavanones	355554054	50892922	13596160	24272072	1	13520123	639334	710539	11048822	1	18871998	14710692	4225521	1	2399538	20157360	8390099	28494248	16295400	448815	477998	20071454	10160731	9187518	3474610	3354173	2939670	9419650	9338590	28432584	1	1	1	8441743	14223319	13674857	4640232	3529847	1	10236402	14105209	13658972	9552587	1623116	826224	1372439	2511828
Eriodictyol 7-O-glucoside	Flavonoids	Flavanones	541675675	86456439	151813460	21644360	19871876	22326656	12261615	7554322	10108358	1	19107838	21275426	1	1	2116309	17956490	15805507	25424576	14737981	10878382	10529033	14070721	1	12879906	2949033	2844235	2497244	21233182	21238070	24957298	24222972	32802876	10150805	17667528	16514623	17174020	3976431	2973985	1	23937200	16469856	18270852	8358964	7977652	6909488	2148004	2317598
Narirutin	Flavonoids	Flavanones	75531650	186339505	14909774	3766152	3896322	1378120	361074	171740	315747	2367236	1	9761872	1	1	1	3040370	4357691	1366589	181984	240335	273242	2816420	2977506	3947531	1	1	1	3814188	3858691	1117642	1	1	1	2753879	1489165	1636813	1	1	1	6518353	1302685	10470648	292572	513760	543310	4086405	953552
Naringin	Flavonoids	Flavanones	76351956	186339505	14909774	3766152	3896322	1378120	361074	171740	315747	2367236	1	9761872	820307	1	1	3040370	4357691	1366589	181984	240335	273242	2816420	2977506	3947531	1	1	1	3814188	3858691	1117642	1	1	1	2753879	1489165	1636813	1	1	1	6518353	1302685	10470648	292572	513760	543310	4086405	953552
Poncirin	Flavonoids	Flavanones	43707805	19258841	28484891	352303	2594149	690110	644468	475771	607427	1	4476925	4072071	1	1	1	3040508	2376470	462569	726388	223877	477952	1	1725072	173107	1	1	1	1	1	1	1	1	1	2073734	5130808	818952	1	1	1	584163	5395763	3352674	757092	2475434	1	1	273259
Didymin	Flavonoids	Flavanones	43707805	19258841	28484891	352303	2594149	690110	644468	475771	607427	1	4476925	4072071	1	1	1	3040508	2376470	462569	726388	223877	477952	1	1725072	173107	1	1	1	1	1	1	1	1	1	2073734	5130808	818952	1	1	1	584163	5395763	3352674	757092	2475434	1	1	273259
Neoeriocitrin	Flavonoids	Flavanones	6610441	27299368	20894437	374745	1	950923	1	1	1	1	1	1	1	1	1	394048	1	331312	1	1	1	1	1	1	1	1	1	1	272871	1485544	1	1	1	1	920664	292429	1	1	1	195571	546522	845781	1	1	1	440890	601652
Eriocitrin	Flavonoids	Flavanones	7025672	27299368	20894437	374745	1	950923	1	1	415232	1	1	1	1	1	1	394048	1	331312	1	1	1	1	1	1	1	1	1	1	272871	1485544	1	1	1	1	920664	292429	1	1	1	195571	546522	845781	1	1	1	440890	601652
Neohesperidin	Flavonoids	Flavanones	42090358	382431336	154781051	1506967	1211973	1831289	2323442	4188776	1910295	1	1072063	448865	1	1	1	1416174	983943	950541	1323923	2648448	1045150	1	1	1	1	1	1	755751	890688	320880	1	1	1	876329	1221583	550229	1	1	1	195034	1129531	494547	5605713	3760911	3427297	16544244	233643
Hesperidin	Flavonoids	Flavanones	64241165	382431336	154781051	1506967	1211973	1831289	2323442	4188776	1910295	1	1072063	448865	1	1	1	1416174	983943	950541	1323923	2648448	1045150	1	1	1	1	1	1	755751	890688	320880	22150808	1	1	876329	1221583	550229	1	1	1	195034	1129531	494547	5605713	3760911	3427297	16544244	233643
Naringin 6'-malonate	Flavonoids	Flavanones	155404376	123424764	87931387	7874255	7350732	7300546	2127281	4188991	1853520	1	1	1	1	1	1	6139529	5146564	6020643	1289865	2633156	1015311	5275147	1	1	2951083	2658366	2158884	3633644	4503410	3172988	379753	1365052	1	1	10693525	11054639	3194478	1980513	1	10071023	14852105	12565918	5427331	3545102	2981011	181923	282240
Narirutin 4'-O-glucoside	Flavonoids	Flavanones	2727252	4850960	2320997	1	1	1	1	1	1	1	1	1	1	1	1	1	1	1	1	1	1	1	1	1	1	1	1	1	1	1	1	1	1	1	1	1	1	1	1	1	1	1	930244	835135	961834	1	1
7,4'-Dihydroxyflavone	Flavonoids	Flavones	44583134	36656646	19199625	1673041	1458896	1843880	629336	696474	516506	378165	1838213	2002900	1	1	1	3146339	1858135	1711207	684601	823364	657739	338367	5017588	1	369598	182975	1	570165	1483973	1392339	1316446	580796	1	1144629	1734622	3293732	1	1	1	279781	3551323	1678783	599045	871951	258216	2088617	620170
Chrysin	Flavonoids	Flavones	44583134	36656646	19199625	1673041	1458896	1843880	629336	696474	516506	378165	1838213	2002900	1	1	1	3146339	1858135	1711207	684601	823364	657739	338367	5017588	1	369598	182975	1	570165	1483973	1392339	1316446	580796	1	1144629	1734622	3293732	1	1	1	279781	3551323	1678783	599045	871951	258216	2088617	620170
7,3',4'-Trihydroxyflavone	Flavonoids	Flavones	28536688	73040712	54391662	564115	562864	409308	951179	637849	767892	1	720870	1475849	1	1	1	650295	1896884	2517150	1154266	138920	873914	1	1	1	1	343934	403302	2783912	1585702	1532283	1792073	1	567859	269635	1363492	977112	285644	270314	272678	939247	1153047	1	118373	419054	137662	390907	1998325
Baicalein	Flavonoids	Flavones	28536688	73040712	54169107	564115	562864	409308	951179	637849	767892	1	720870	1475849	1	1	1	650295	1896884	2517150	1154266	138920	873914	1	1	1	1	343934	403302	2783912	1585702	1532283	1792073	1	567859	269635	1363492	977112	285644	270314	272678	939247	1153047	1	118373	419054	137662	390907	1998325
Apigenin	Flavonoids	Flavones	15747130	59768191	25638830	1	562864	409308	951179	637849	767892	1	1	1	1	1	1	650295	1896884	1	1154266	138920	873914	1	1	1	395437	343934	403302	2783912	1585702	1	1	1	1	269635	1363492	1	285644	1	272678	1	1	1	1	1	1	1	1998325
Geraldone	Flavonoids	Flavones	49895960	106095421	49081506	1968333	1995816	1644741	1995096	2454121	1874015	1	1	1	1905712	1	891355	1582932	1495726	491288	649358	1304879	2160407	398737	1	2051025	844027	1120444	805086	1415082	1632063	1388406	2385384	2092164	1275030	444594	1777703	240927	1782601	2428697	1113916	226777	1960004	352346	594548	607881	544734	4719168	2873034
Scutellarein	Flavonoids	Flavones	268444746	85958568	70298323	15892081	16260117	19458224	1754241	1282221	733046	1	15605597	17336416	1345831	1	1234669	16332437	13010510	2866959	1892530	2438278	841861	1	1	1	861899	1107803	1	2486232	13432803	3020408	1151248	1	4885334	14425503	17633896	20230886	787128	965119	1	18269662	18867014	17731128	641377	1736208	1926072	1505736	1155547
Luteolin	Flavonoids	Flavones	268444746	85958568	70298323	15892081	16260117	19458224	1754241	1282221	733046	1	15605597	17336416	1345831	1	1234669	16332437	13010510	2866959	1892530	2438278	841861	1	1	1	861899	1107803	1	2486232	13432803	3020408	1151248	1	4885334	14425503	17633896	20230886	787128	965119	1	18269662	18867014	17731128	641377	1736208	1926072	1505736	1155547
6-Hydroxyluteolin	Flavonoids	Flavones	43835318	21291674	21308012	361304	3799531	599210	508565	685368	737757	1	246221	5002330	1	1	1	496138	200208	748772	559835	894309	1	1	1	1	1	1	1	579693	329302	685564	781769	1073976	1	3737417	4726752	5828838	1	1	1	243689	5067697	5154170	312106	270185	204597	514975	570668
Hispidulin	Flavonoids	Flavones	50551155	364522260	368183995	893040	637265	1790949	2152586	1210201	1827075	1	839534	1288676	158125	506221	701198	1649604	1341095	1393824	1960562	3034571	1080975	3272355	580417	2426723	1	441937	525784	1637739	649260	1431640	1577975	3787314	1	877494	862631	1424179	465655	1	759587	642499	929616	1942063	1306337	888029	1656416	11710485	12351831
Nepetin	Flavonoids	Flavones	43398891	71050712	49104712	1559120	975700	1068852	361058	1495779	523890	301302	1544909	1277684	343344	142369	140859	4303030	3714127	2426790	462815	1480718	1815998	271571	2765801	1	390105	1	550352	1801511	1472403	3388662	399216	1	1	1480951	858179	584124	262169	435375	1	1076171	497916	1529378	798403	438320	459935	1	1813085
Cirsimaritin	Flavonoids	Flavones	119620373	178822872	121744799	4551283	1	1218292	8231301	1078460	1478887	1819601	1368894	4002474	3207060	1626049	2383414	3059546	2395358	1726533	1131569	4567278	17416276	1	2527226	702741	4263294	977304	5032314	4550270	2922259	2918280	1378686	1143993	1	1496372	1828512	1507121	1606910	2868176	5796375	2276279	1162910	1348216	5419918	6630938	1	4906161	2704166
Jaceosidin	Flavonoids	Flavones	194628298	371686067	194219151	11950874	9045563	1	1015124	1059552	1	1	12968044	1	10578881	594798	1157589	11520699	12051330	1	5909094	4060426	4052958	1	1	1	497658	420788	1	14937254	10986950	15789341	651072	3810623	1	1	10178981	11328134	1223172	523832	1	7923072	13033190	13837752	2890533	1	631001	13754580	14191597
Tetramethylscutellarein	Flavonoids	Flavones	139062388	223104141	135848518	9645272	6821642	8166214	848016	1668252	4636433	9731737	5431555	8528791	1	1	1	3454135	4553672	2578340	241648	140643	1200909	1	1	1	547091	1	536455	3385138	4302969	4555659	1	1	1	11536389	5443459	5580870	1371363	911480	1	11044791	9090495	6239494	2229326	1752433	2887706	11861375	12585729
Cirsilineol	Flavonoids	Flavones	75926927	49991280	225614702	2367112	2606858	4066568	274193	400323	2106356	1	3892595	3906286	581595	834537	316776	608393	1129065	3529425	1925148	2214236	2702782	1	1	1	409919	365650	1	4819075	2446212	2275812	1427542	1	2446609	4736119	4047643	3541440	1	1	1	4867782	5796730	4445520	230440	208397	399780	582686	811797
Eupatorin	Flavonoids	Flavones	75926927	49991280	225614702	2367112	2606858	4066568	274193	400323	2106356	1	3892595	3906286	581595	834537	316776	608393	1129065	3529425	1925148	2214236	2702782	1	1	1	409919	365650	1	4819075	2446212	2275812	1427542	1	2446609	4736119	4047643	3541440	1	1	1	4867782	5796730	4445520	230440	208397	399780	582686	811797
Pebrellin	Flavonoids	Flavones	75926927	49991280	225614702	2367112	2606858	4066568	274193	400323	2106356	1	3892595	3906286	581595	834537	316776	608393	1129065	3529425	1925148	2214236	2702782	1	1	1	409919	365650	1	4819075	2446212	2275812	1427542	1	2446609	4736119	4047643	3541440	1	1	1	4867782	5796730	4445520	230440	208397	399780	582686	811797
Gardenin B	Flavonoids	Flavones	202359891	192404663	148886630	12076157	9934679	8927812	2261801	1622681	860763	1	1022185	12711032	2495376	2793572	2496581	3803963	11373614	633898	628814	824031	318628	1	1	1	2104270	1221717	1414903	16519459	12596103	16779788	1	1	1	6335310	9871617	11893356	1891778	1526975	1	10123328	9036682	12892586	6023429	3009475	4333520	6844341	6314672
Cannflavin B	Flavonoids	Flavones	223980165	86059875	93109862	2432408	1250060	3380119	323602	12050076	12349163	757925	2429115	973255	1	9744577	10945960	4772268	3724483	5300226	3225842	211471	268066	1	1911856	847168	4282329	465547	11228469	4501769	3472742	3700680	1238385	499738	4587913	920836	2845564	3893736	6245041	9092324	13429351	2167334	1954517	1519936	25877780	21059786	24098746	711395	1662935
Sinensetin	Flavonoids	Flavones	42	8995157	25218023	1	1	1	1	1	1	1	1	1	1	1	1	1	1	1	1	1	1	1	1	1	1	1	1	1	1	1	1	1	1	1	1	1	1	1	1	1	1	1	1	1	1	1	1
Tangeretin	Flavonoids	Flavones	122154330	87565999	73548103	3408539	9027570	6565211	8075486	1061727	1537077	1	3998622	3050054	1	1	1	5523348	1150448	10400129	6208561	4700868	8310188	1	1	1	1	450006	589945	3203408	1208408	1208406	8175550	6435701	1	1	6500138	6223779	1	1	1	2737955	3430500	4163511	1429929	1539302	1839951	424798	1
5,6-Dihydroxy-7,8,3',4'-tetramethoxyflavone	Flavonoids	Flavones	74191304	145840886	63732686	1222298	245955	14949992	1061442	1113599	1038854	1690184	1067506	14385796	664252	170428	557183	258025	318728	5628182	1109385	1314890	1042817	1791255	960329	674734	264580	182309	781461	1238084	1036717	5464097	869812	1060679	616713	772508	530043	647180	178932	395775	778227	2143661	664463	613449	3461355	754452	470973	515366	428542
Nobiletin	Flavonoids	Flavones	53740073	44296211	24491999	1925109	370284	3627973	661968	934415	684481	1456443	631671	691036	3515006	1	1713600	1083036	1429415	1697312	565639	799342	2006779	1026095	1860212	426825	1	483382	360835	778214	2687742	2017275	875573	1	2224684	777139	634320	3542495	1	425087	389965	2963341	909898	2238830	1472836	1945699	1906113	1472608	153266
Apigenin 7-O-glucoside	Flavonoids	Flavones	129086897	299263372	228517574	7630232	1	8390642	1114053	1410065	1067207	2282988	7984878	7534812	1254267	2591537	3054724	7112847	5855184	9380869	590991	1224901	727248	1	1	1	4294504	2045636	5600001	2713666	5298773	1	1	1	1	5072133	7223886	1943636	3402206	3112629	1	7498169	4056710	1722982	1516122	2413290	1965100	3643483	4151596
Apigenin 6-C-glucoside	Flavonoids	Flavones	246344005	90769009	94084598	1776635	1	3371357	17910572	13006178	20475492	1	11888036	3166418	1	1	1	8170213	8041580	2981530	18351626	14892645	6502283	1	1	1	1	1	1	8139036	7997496	2376495	2939803	26245608	8509344	9803161	3194874	3590471	1	1	1	2048619	12993079	2545993	14385374	5228283	5811790	1462959	1718422
Apigenin 7-O-glucuronide	Flavonoids	Flavones	49948720	31649121	23071796	1702426	1340200	1967637	441721	706910	713239	1	2786362	2695968	1976586	2236609	2218911	453072	448323	427336	560352	212802	853687	1	1168656	1428551	1144989	1103600	529360	881673	627283	1772553	616791	1049670	1998802	1033664	1084332	2339351	898432	1189988	1031977	751037	1454156	2260974	1348338	1240353	1252047	529895	754478
6-Hydroxyluteolin 7-O-rhamnoside	Flavonoids	Flavones	479238901	173007862	193198978	20563392	17855602	30004980	3598191	10851162	4472980	1	27348836	28405264	1	1	1	19470028	15733559	3055782	3945878	3135855	4340468	1	1	1	6215970	8297790	10409046	4265396	15334117	1	7619847	28470216	17237764	17281720	28533092	29333846	7962583	10786275	1	18894568	29087802	26290172	12155001	3814906	4466804	5285223	5843336
Luteolin 6-C-glucoside	Flavonoids	Flavones	476572049	173007862	193846476	20563392	17855602	30004980	3598191	10851162	4472980	1	27348836	28405264	1	1	1	19470028	15733559	3055782	3945878	3135855	4340468	1	1	1	6215970	5630938	10409046	4265396	15334117	1	7619847	28470216	17237764	17281720	28533092	29333846	7962583	10786275	1	18894568	29087802	26290172	12155001	3814906	4466804	5285223	5843336
Luteolin 7-O-glucoside	Flavonoids	Flavones	493594588	172425308	193393295	20563392	17855602	30004980	3598191	10851162	4472980	1	27348836	28405264	1	1	1	19470028	15733559	3055782	3945878	3135855	4340468	17022540	1	1	6215970	5630938	10409046	4265396	15334117	1	7619847	28470216	17237764	17281720	28533092	29333846	7962583	10786275	1	18894568	29087802	26290172	12155001	3814906	4466804	5285223	5843336
Luteolin 7-O-glucuronide	Flavonoids	Flavones	253099541	170799214	143154532	2928309	2283696	2745746	10636368	7532227	5517577	758906	2776767	3445754	5973425	12691200	5201834	282085	2160588	4829891	10413224	5158155	7957106	1117144	1	977785	13440258	17044544	13181023	1178726	229803	230599	7504200	5622692	11375753	1054122	1656369	2114925	15376529	16644999	13054425	179258	2058566	2730149	8491939	12513412	12029462	584420	242046
Chrysoeriol 7-O-glucoside	Flavonoids	Flavones	277041599	292113881	167606800	9253995	6988633	9833985	6744137	4662564	8845602	1	13718014	13358474	1937177	1	1	6384758	3973132	14171274	8683330	6490314	8537877	1	1	1	1	3309744	4243482	12216354	8298196	8776460	1112500	15765261	9747438	5705650	10446892	12558574	2744704	4173107	1	9841159	11747905	11081119	4955608	7862980	8871192	19718624	10652561
Luteolin 7-O-malonyl-glucoside	Flavonoids	Flavones	360051375	165641115	52271982	24651952	19637756	27686816	1849106	1003191	1698455	1	7330523	28163606	1	1	1	23114154	6816771	6702847	2296918	1679412	1800524	1	1	1	1	1	1	16110396	16719680	19521238	1699823	7117305	2511950	12669456	28464440	27969480	1	968651	857089	5573179	31455638	27529600	1310956	2653923	2486529	3878846	4155796
Apigenin 6,8-C-galactoside-C-arabinoside	Flavonoids	Flavones	1065591132	110380070	24039884	55617668	61380148	70884720	594808	296807	474794	29154454	59107696	70308744	1	1	1	49025416	44170436	72085544	948017	481121	692460	1	1	1	1	1	1	36116440	42251392	48622152	800278	1	566406	59884756	71175448	78656904	1	1	1	70868704	71296176	68323456	433014	496800	876360	3761487	4819046
Apigenin 7-O-apiosyl-glucoside	Flavonoids	Flavones	1065591132	110380070	24386831	55617668	61380148	70884720	594808	296807	474794	29154454	59107696	70308744	1	1	1	49025416	44170436	72085544	948017	481121	692460	1	1	1	1	1	1	36116440	42251392	48622152	800278	1	566406	59884756	71175448	78656904	1	1	1	70868704	71296176	68323456	433014	496800	876360	3761487	4819046
Chrysoeriol 7-O-(6''-malonyl-glucoside)	Flavonoids	Flavones	494386730	172914928	81022405	24830608	20824648	35718992	5197725	4130991	1	674766	34360084	34455556	1	1	1	25490250	18767232	32820320	4895351	4655593	3543838	1	1	1	336575	1158258	2990001	1670170	2566370	25873340	3195452	2872911	1627989	18449144	33146690	33367524	3163303	1216873	1	22825568	38126648	34556128	5908850	7331339	3637635	7734074	9235726
Apigenin 6,8-C-arabinoside-C-glucoside	Flavonoids	Flavones	1035069997	103138852	23654592	55617668	61380148	70884720	594808	296807	474794	1	59107696	70308744	1	1	1	49025416	44170436	72085544	948017	481121	692460	1	1	1	1	1	1	36116440	42251392	48622152	1	1	1	59884756	71175448	78656904	1	1	1	70868704	71296176	68323456	433014	496800	876360	3761487	4819046
Isorhoifolin	Flavonoids	Flavones	59781742	38396282	33806545	778333	3771750	4281375	1	1	1	710571	3910587	4451106	1	1926549	1688067	2405630	131616	672502	1	1	1	1	1	1	1	2817490	1076874	1474631	426028	2209373	1	1	1	2924461	3408228	5585255	2820586	1	368906	1112432	3589204	5260864	663318	653397	662594	286199	360859
Rhoifolin	Flavonoids	Flavones	60523061	38396282	33891685	778333	3771750	4281375	1	1	1	1451890	3910587	4451106	1	1926549	1688067	2405630	131616	672502	1	1	1	1	1	1	1	2817490	1076874	1474631	426028	2209373	1	1	1	2924461	3408228	5585255	2820586	1	368906	1112432	3589204	5260864	663318	653397	662594	286199	360859
Luteolin 7-O-(2-apiosyl-glucoside)	Flavonoids	Flavones	113884656	38814131	10849528	5354604	5247087	9775861	384071	386517	149343	1	7175521	8025231	1	1	1	4297415	2810442	6631503	248223	119791	1	1	1	1	1	1	1	3814178	4078744	5513882	1	1	1	5474923	8264380	10031826	1	1	1	7506627	8192200	8258891	179647	1280825	682907	1310344	1909170
Chrysoeriol 7-O-apiosyl-glucoside	Flavonoids	Flavones	62210855	64376399	47281305	468009	2629701	916653	3026138	3079421	3366923	1	4979572	866439	1	1	1	3656253	452631	3511601	3436227	3278637	3323196	1	126189	223218	471001	1	273271	1071561	299391	438625	1	1	1	468709	5692707	3931238	1	1	1	750009	958824	873940	3350882	3033810	3256067	667705	1090479
Luteolin 7-O-rutinoside	Flavonoids	Flavones	62210855	64376399	47281305	468009	2629701	916653	3026138	3079421	3366923	1	4979572	866439	1	1	1	3656253	452631	3511601	3436227	3278637	3323196	1	126189	223218	471001	1	273271	1071561	299391	438625	1	1	1	468709	5692707	3931238	1	1	1	750009	958824	873940	3350882	3033810	3256067	667705	1090479
Apigenin 6,8-di-C-glucoside	Flavonoids	Flavones	62210855	64376399	47281305	468009	2629701	916653	3026138	3079421	3366923	1	4979572	866439	1	1	1	3656253	452631	3511601	3436227	3278637	3323196	1	126189	223218	471001	1	273271	1071561	299391	438625	1	1	1	468709	5692707	3931238	1	1	1	750009	958824	873940	3350882	3033810	3256067	667705	1090479
Apigenin 7-O-diglucuronide	Flavonoids	Flavones	13307054	11214482	3775241	521557	613251	1619760	1	1	1	1	1241805	946556	1	1	1	412423	672580	663023	235346	1	1	1	1	1	1	1	1	911687	844284	375378	247977	152850	1	649525	784650	879539	1	1	1	764791	1	770049	1	1	1	421039	512352
Neodiosmin	Flavonoids	Flavones	108464767	281541933	150009630	10966950	10034494	646288	151277	6263199	6951043	1	1	1	1	1	1	9915731	7894862	496082	372210	6880350	347474	1	1	1	1	1	1	6870962	7967475	10583509	1	1	1	1	1	1	1	1	1	862714	879782	296341	7001959	6267555	6814489	6437482	596661
Diosmin	Flavonoids	Flavones	108464767	281541933	150009630	10966950	10034494	646288	151277	6263199	6951043	1	1	1	1	1	1	9915731	7894862	496082	372210	6880350	347474	1	1	1	1	1	1	6870962	7967475	10583509	1	1	1	1	1	1	1	1	1	862714	879782	296341	7001959	6267555	6814489	6437482	596661
Luteolin 7-O-diglucuronide	Flavonoids	Flavones	26695135	7211793	332411	1634538	1553240	2444837	1	1	1	1	1694358	1688002	1	1	1	1471700	806534	1837562	1	1	1	1	1	1	1	1	1	1	1004417	1390618	1	1	1	1291197	2000527	1909809	1	1	1	1856048	2150893	1960829	1	1	1	331103	380552
Apigenin 7-O-(6''-malonyl-apiosyl-glucoside)	Flavonoids	Flavones	17684149	6799900	13362217	172263	142147	2708519	1	1	1	1	250542	287774	1	1	1	126329	2373340	2452460	348993	224702	255952	913820	1726420	173353	1	1	1	841380	1233660	1197239	1	1	1	305207	280015	348022	1	1	1	320053	269696	243461	1	278009	210776	151492	157786
Luteolin 7-O-(2-apiosyl-6-malonyl)-glucoside	Flavonoids	Flavones	56492689	123108862	16804160	1732688	1375958	1508575	1	5563504	383354	1	2008359	2183152	1	1	1	1702936	1107824	1734379	5803959	2797641	656293	1	1	1	1	1	1	1803287	1062374	961091	1	1	1	889506	1784859	1735534	1	1	1	2416328	1979398	1790300	9004752	1	4506620	1	1
Chrysoeriol 7-O-(6''-malonyl-apiosyl-glucoside)	Flavonoids	Flavones	298336057	16291709	551120	16784372	17025020	16774483	1	1	1	1	26458670	24918200	1	1	1	14402100	11678601	12886711	187061	173257	195633	1	1	1	1	1	1	6000300	8677265	5434913	1	1	1	13571161	25301080	23054874	1	1	1	21976678	28567024	24268632	1	1	1	806106	968577
Rhoifolin 4'-O-glucoside	Flavonoids	Flavones	948658	64998261	13061794	1	1	1	1	1	1	1	1	1	1	1	1	1	1	1	1	1	1	1	1	1	1	1	1	1	1	1	683074	1	265544	1	1	1	1	1	1	1	1	1	1	1	1	1	1
Galangin	Flavonoids	Flavonols	28830470	73040712	54146734	564115	562864	409308	951179	637849	767892	1	720870	1475849	293783	1	1	650295	1896884	2517150	1154266	138920	873914	1	1	1	1	343934	403302	2783912	1585702	1532283	1792073	1	567859	269635	1363492	977112	285644	270314	272678	939247	1153047	1	118373	419054	137662	390907	1998325
Methylgalangin	Flavonoids	Flavonols	49895960	106095421	49081506	1968333	1995816	1644741	1995096	2454121	1874015	1	1	1	1905712	1	891355	1582932	1495726	491288	649358	1304879	2160407	398737	1	2051025	844027	1120444	805086	1415082	1632063	1388406	2385384	2092164	1275030	444594	1777703	240927	1782601	2428697	1113916	226777	1960004	352346	594548	607881	544734	4719168	2873034
Kaempferol	Flavonoids	Flavonols	268444746	85958568	70298323	15892081	16260117	19458224	1754241	1282221	733046	1	15605597	17336416	1345831	1	1234669	16332437	13010510	2866959	1892530	2438278	841861	1	1	1	861899	1107803	1	2486232	13432803	3020408	1151248	1	4885334	14425503	17633896	20230886	787128	965119	1	18269662	18867014	17731128	641377	1736208	1926072	1505736	1155547
Kaempferide	Flavonoids	Flavonols	153916859	106659834	241062608	10219409	1706487	3073166	1906186	892707	378794	1	915155	2018816	339032	148771	287858	631236	263231	574312	5077626	1578341	994759	1345961	313805	526932	188682	129625	1	65545872	14449095	1	28835360	2720648	157391	3270505	895151	896387	394111	1	133422	251152	970723	957315	145032	283637	500163	1532847	13268849
Morin	Flavonoids	Flavonols	43835318	21291674	21308012	361304	3799531	599210	508565	685368	737757	1	246221	5002330	1	1	1	496138	200208	748772	559835	894309	1	1	1	1	1	1	1	579693	329302	685564	781769	1073976	1	3737417	4726752	5828838	1	1	1	243689	5067697	5154170	312106	270185	204597	514975	570668
Quercetin	Flavonoids	Flavonols	43835318	21291674	21308012	361304	3799531	599210	508565	685368	737757	1	246221	5002330	1	1	1	496138	200208	748772	559835	894309	1	1	1	1	1	1	1	579693	329302	685564	781769	1073976	1	3737417	4726752	5828838	1	1	1	243689	5067697	5154170	312106	270185	204597	514975	570668
Isorhamnetin	Flavonoids	Flavonols	42999676	71050712	49104712	1559120	975700	1068852	361058	1495779	523890	301302	1544909	1277684	343344	142369	140859	4303030	3714127	2426790	462815	1480718	1815998	271571	2765801	1	390105	1	550352	1801511	1472403	3388662	1	1	1	1480951	858179	584124	262169	435375	1	1076171	497916	1529378	798403	438320	459935	1	1813085
Rhamnetin	Flavonoids	Flavonols	42999676	71050712	49104712	1559120	975700	1068852	361058	1495779	523890	301302	1544909	1277684	343344	142369	140859	4303030	3714127	2426790	462815	1480718	1815998	271571	2765801	1	390105	1	550352	1801511	1472403	3388662	1	1	1	1480951	858179	584124	262169	435375	1	1076171	497916	1529378	798403	438320	459935	1	1813085
6,8-Dihydroxykaempferol	Flavonoids	Flavonols	339323449	80245041	85920641	20860232	1375894	1349914	967355	622186	949067	1	20525304	20423198	1308084	1	1162349	21455488	14026459	24520856	1743580	837762	1049759	10979170	1	15215339	1	1	1	18841088	16783776	21791154	784470	5785429	560357	15252898	21103932	21011540	206461	933232	1	18766284	23144752	9408794	1956728	1799253	1821298	4918506	3301640
Myricetin	Flavonoids	Flavonols	339323449	80245041	85920641	20860232	1375894	1349914	967355	622186	949067	1	20525304	20423198	1308084	1	1162349	21455488	14026459	24520856	1743580	837762	1049759	10979170	1	15215339	1	1	1	18841088	16783776	21791154	784470	5785429	560357	15252898	21103932	21011540	206461	933232	1	18766284	23144752	9408794	1956728	1799253	1821298	4918506	3301640
3,7-Dimethylquercetin	Flavonoids	Flavonols	194628298	371686067	194219151	11950874	9045563	1	1015124	1059552	1	1	12968044	1	10578881	594798	1157589	11520699	12051330	1	5909094	4060426	4052958	1	1	1	497658	420788	1	14937254	10986950	15789341	651072	3810623	1	1	10178981	11328134	1223172	523832	1	7923072	13033190	13837752	2890533	1	631001	13754580	14191597
3-Methoxysinensetin	Flavonoids	Flavonols	53740073	44296211	24491999	1925109	370284	3627973	661968	934415	684481	1456443	631671	691036	3515006	1	1713600	1083036	1429415	1697312	565639	799342	2006779	1026095	1860212	426825	1	483382	360835	778214	2687742	2017275	875573	1	2224684	777139	634320	3542495	1	425087	389965	2963341	909898	2238830	1472836	1945699	1906113	1472608	153266
Kaempferol 3-O-rhamnoside	Flavonoids	Flavonols	44595439	20002175	10473495	1478619	3036766	2247835	237951	251172	1	1	4011418	2702568	1	1	1	2547793	2071905	2500640	212809	216014	177325	1	1	1	1	1	1	5120723	300761	6883832	222406	277415	1	1579951	1765490	141328	1	1	1	2090836	1875336	1717998	354692	387120	184721	1	541700
3-Methoxynobiletin	Flavonoids	Flavonols	180366233	47145370	46292189	7153578	972720	2782575	418414	1163604	810184	328271	325128	246983	1	1	1	278800	1074863	1570592	4502441	954433	4959190	1	1	1	6913276	9674668	11526187	1774399	7256444	2291863	2484937	24547548	6903412	8011897	804750	13276382	9041864	12260669	13287395	7722784	1093018	9638860	1848084	1279182	1186832	208679	1417817
Quercetin 3-O-arabinoside	Flavonoids	Flavonols	107606373	43663201	36035117	563648	9941893	12653413	1	1	1	1	13327374	13314311	1	1	1	335740	306699	448582	1	1	1	1	1	1	1	1	1	452134	437227	638511	1	1	1	7300470	13533145	12275602	1	1	1	8608492	13139047	330060	1	1	1	376324	1960608
Quercetin 3-O-xyloside	Flavonoids	Flavonols	107606373	43644606	36035117	563648	9941893	12653413	1	1	1	1	13327374	13314311	1	1	1	335740	306699	448582	1	1	1	1	1	1	1	1	1	452134	437227	638511	1	1	1	7300470	13533145	12275602	1	1	1	8608492	13139047	330060	1	1	1	376324	1960608
Kaempferol 7-O-glucoside	Flavonoids	Flavonols	166258558	33400058	22923333	8297776	9413491	16148352	529192	281061	582462	1	14566989	13556998	1	1	1	11033830	2281714	15075921	573686	269398	567782	1	1	1	292807	365194	454933	1	7640516	6202063	316428	474311	710606	7871428	8888753	1788422	300686	507144	1	9067186	12952345	13834010	318056	496843	598166	868405	1150175
Kaempferol 3-O-glucoside	Flavonoids	Flavonols	422313742	166880426	174281912	20563392	17855602	30004980	3598191	10851162	4472980	1	27348836	28405264	1	1	1	19470028	15733559	1	3945878	3135855	4340468	1	1	1	6215970	9182187	10409046	1	1	1	1	28470216	17237764	17281720	28533092	29333846	7962583	10786275	11796858	1	29087802	26290172	1	1	1	5285223	5843336
Quercetin 3-O-rhamnoside	Flavonoids	Flavonols	479238901	173007862	194382557	20563392	17855602	30004980	3598191	10851162	4472980	1	27348836	28405264	1	1	1	19470028	15733559	3055782	3945878	3135855	4340468	1	1	1	6215970	8297790	10409046	4265396	15334117	1	7619847	28470216	17237764	17281720	28533092	29333846	7962583	10786275	1	18894568	29087802	26290172	12155001	3814906	4466804	5285223	5843336
Kaempferol 3-O-galactoside	Flavonoids	Flavonols	480123298	173007862	193808811	20563392	17855602	30004980	3598191	10851162	4472980	1	27348836	28405264	1	1	1	19470028	15733559	3055782	3945878	3135855	4340468	1	1	1	6215970	9182187	10409046	4265396	15334117	1	7619847	28470216	17237764	17281720	28533092	29333846	7962583	10786275	1	18894568	29087802	26290172	12155001	3814906	4466804	5285223	5843336
Myricetin 3-O-arabinoside	Flavonoids	Flavonols	81757669	29608438	11723754	3224174	2533765	3092995	869038	374769	117331	1	3973972	3560792	1	1	1	2936930	2201227	3187839	704497	787444	202357	1	1	1	1	1	1	2144955	2062270	2325347	330667	739754	1	6472480	12298471	3332636	1	1	1	7585858	4498355	11607840	220291	114455	257146	1107277	1380176
Kaempferol 3-O-glucuronide	Flavonoids	Flavonols	281561903	167473405	143154532	2928309	2283696	2745746	10636368	7532227	5517577	758906	2776767	3445754	5973425	12691200	5201834	282085	2160588	4829891	10413224	5158155	3985491	1117144	1	977785	29029734	17364600	13181023	1178726	229803	230599	7504200	5622692	11375753	1054122	1656369	2114925	15376529	16644999	29578870	179258	2058566	2730149	8491939	12513412	12029462	584420	242046
Isorhamnetin 3-O-rutinoside	Flavonoids	Flavonols	277041599	292113881	167606800	9253995	6988633	9833985	6744137	4662564	8845602	1	13718014	13358474	1937177	1	1	6384758	3973132	14171274	8683330	6490314	8537877	1	1	1	1	3309744	4243482	12216354	8298196	8776460	1112500	15765261	9747438	5705650	10446892	12558574	2744704	4173107	1	9841159	11747905	11081119	4955608	7862980	8871192	19718624	10652561
Myricetin 3-O-rhamnoside	Flavonoids	Flavonols	343710027	118245680	75607610	17430170	15798844	23337244	3790750	2670835	3556835	1	17749682	19271448	1	1	1	12825398	11470816	20819146	3968680	3509045	3403306	1	1	1	1236834	1634052	2363126	13633120	14666657	18648630	2043339	7716637	4921565	12782476	18144830	19180756	1501587	1684778	1	15454599	18841140	18269512	3142424	3916673	4325085	3804616	4437831
Quercetin 3-O-galactoside	Flavonoids	Flavonols	343305513	118245680	75607610	17430170	15798844	23337244	3790750	2670835	3556835	1	17749682	19271448	1	1	1	12825398	11470816	20819146	3968680	3509045	3403306	1	1	1	1236834	1149968	2363126	13633120	14666657	18648630	2043339	7716637	4921565	12782476	18144830	19180756	1501587	1764348	1	15454599	18841140	18269512	3142424	3916673	4325085	3804616	4437831
Quercetin 4'-O-glucoside	Flavonoids	Flavonols	343710027	118245680	75389902	17430170	15798844	23337244	3790750	2670835	3556835	1	17749682	19271448	1	1	1	12825398	11470816	20819146	3968680	3509045	3403306	1	1	1	1236834	1634052	2363126	13633120	14666657	18648630	2043339	7716637	4921565	12782476	18144830	19180756	1501587	1684778	1	15454599	18841140	18269512	3142424	3916673	4325085	3804616	4437831
Quercetin 3-O-glucoside	Flavonoids	Flavonols	342193817	118245680	70858940	17430170	15798844	23337244	3790750	2670835	3556835	1	17749682	19271448	1	1	1	12825398	11470816	20819146	3968680	3509045	3403306	1	1	1	1236834	1634052	2363126	13633120	14666657	18648630	2043339	7716637	4921565	12782476	18144830	19180756	1501587	1684778	2400463	15454599	18841140	18269512	3142424	1	4325085	3804616	4437831
Isorhamnetin 4'-O-glucoside	Flavonoids	Flavonols	234265772	20582958	18588708	20533472	10646205	16006026	1	1	1	1	19280154	15425233	1	1	1	12917511	8876302	25833156	1	1	1	1	1	1	1	1	1	1	1	1	1	1	1	11640458	17040628	25258606	1	1	1	18340260	17498168	14969565	1	1	1	1	1
Isorhamnetin 3-O-galactoside	Flavonoids	Flavonols	234265772	20582958	18588708	20533472	10646205	16006026	1	1	1	1	19280154	15425233	1	1	1	12917511	8876302	25833156	1	1	1	1	1	1	1	1	1	1	1	1	1	1	1	11640458	17040628	25258606	1	1	1	18340260	17498168	14969565	1	1	1	1	1
Isorhamnetin 7-O-rhamnoside	Flavonoids	Flavonols	363478392	270347076	112696410	20533472	10646205	16006026	5858124	4039546	7822811	6585344	19280154	15425233	1	1	1	12917511	8876302	25833156	7186862	5566401	7114683	20165928	1	1	1990305	3237582	3942386	1	1	1	3303790	15326571	8866422	11640458	17040628	25258606	2679748	3917329	3970359	18340260	17498168	14969565	4386548	6695883	6556018	10521095	12283365
Isorhamnetin 3-O-glucoside	Flavonoids	Flavonols	359280310	270347076	112664043	20533472	10646205	16006026	4948213	4039546	7822811	6585344	19280154	15425233	1	1	1	12917511	8876302	25833156	6429267	5566401	6441220	20165928	1	1	1990305	3237582	3942386	1	1	1	3303790	15326571	8866422	11640458	17040628	25258606	2679748	3917329	3970359	18340260	17498168	14969565	3546376	5678942	6556018	10521095	12283365
Quercetin 3-O-glucuronide	Flavonoids	Flavonols	16656902	42	2508307	1254210	915042	1138174	1	1	1	1	1428923	1247377	1	1	1	752242	545259	1265997	1	236763	286273	1	1	1	1	1	1	121276	175347	748735	1	1	1	520040	1270430	1086270	1	1	1	1023760	1349889	1290872	1	1	1	1	1
Myricetin 3-O-glucoside	Flavonoids	Flavonols	627195450	111531913	121874055	28745912	22060680	25352928	2594341	8363461	2453645	1	32894968	33481428	4481122	23706706	3744646	23955254	17755980	28276896	2905820	1995283	2695444	8872216	1	1	23123332	25903248	24456168	19280156	18714790	20318122	1849962	5556226	2019174	13840232	26281910	29122616	11803454	26390028	10780523	21922336	32218016	30227124	2103387	3593140	3354773	1322869	1361501
Myricetin 3-O-galactoside	Flavonoids	Flavonols	568601945	40931830	14056137	28745912	22060680	25352928	2594341	1	2453645	1	32894968	33481428	1	1	1	23955254	17755980	28276896	2905820	1995283	2695444	1	1	1	23123332	25903248	24456168	19280156	18714790	20318122	1	1	1	13840232	26281910	29122616	11803454	26390028	10780523	21922336	32218016	30227124	2103387	3593140	3354773	1322869	1361501
Kaempferol 3-O-acetyl-glucoside	Flavonoids	Flavonols	500528547	49466041	25466075	20075596	18421940	20669700	11538696	7155765	9555457	1	17160596	19335028	3571145	1	2059181	16649898	14467118	23667532	13875012	10232891	9930957	11295126	5761940	11087486	2949033	2837885	2494439	20013348	20268656	23447836	22765926	31901784	9667807	16328013	15002880	16762556	3885395	2973985	1	22158744	1815207	16729169	7907999	7555476	6551342	1891412	2125477
Quercetin 3-O-acetyl-rhamnoside	Flavonoids	Flavonols	500542114	49466041	25466075	20075596	18421940	20669700	11538696	7155765	9555457	1	17160596	19335028	3571145	1	2059181	16649898	14467118	23667532	13875012	10232891	9930957	11295126	5775507	11087486	2949033	2837885	2494439	20013348	20268656	23447836	22765926	31901784	9667807	16328013	15002880	16762556	3885395	2973985	1	22158744	1815207	16729169	7907999	7555476	6551342	1891412	2125477
Isorhamnetin 3-O-glucuronide	Flavonoids	Flavonols	56108287	65598657	27563809	3205458	704414	3426690	441810	1892428	338778	1	605310	3848092	1717890	1	358092	2726738	1926941	909480	1423919	916404	1393320	1	1	1	1	1	1	2120759	2072025	2778583	680111	1411351	1577465	1723933	3820676	3382960	1	1	1	2279796	4385073	3503526	299384	1	236869	2239755	2606222
5,3',4'-Trihydroxy-3-methoxy-6:7-methylenedioxyflavone 4'-O-glucuronide	Flavonoids	Flavonols	363558923	36840694	10556536	23125634	17593500	20306052	2034091	1132883	1916956	1	26351888	27041908	1	1	1	18690464	13953921	22639542	2272415	1646233	2102056	1	1	1	1	1	1	14773273	14874793	16153721	1478611	4053047	1601673	11210087	21498696	23226192	1	1	1	17455296	25431868	24098458	1619395	2729527	2546730	1037274	1080060
5,4'-Dihydroxy-3,3'-dimethoxy-6:7-methylenedioxyflavone 4'-O-glucuronide	Flavonoids	Flavonols	360058524	165641115	52107560	24651952	19637756	27686816	1849106	1003191	1698455	1	7330523	28163606	1	1	1	23114154	6816771	6702847	2296918	1679412	1800524	1	1	1	1	1	1	16110396	16719680	19521238	1699823	7117305	2511950	12669456	28464440	27969480	1	968651	864238	5573179	31455638	27529600	1310956	2653923	2486529	3878846	4155796
Jaceidin 4'-O-glucuronide	Flavonoids	Flavonols	121046377	124897666	204642949	5498514	4366881	6226322	1837086	2305299	1218691	1	1	1	1	1	1	5072509	1310149	5698226	690048	1044500	704524	1615594	3016561	1	5374901	741720	641442	3470663	3622313	1	402549	1468120	1	1	6512937	6212103	5579425	5880065	1	4247453	661486	17184568	8062535	5763930	4615252	641330	796796
Kaempferol 3-O-xylosyl-glucoside	Flavonoids	Flavonols	113884656	39068875	10849528	5354604	5247087	9775861	384071	386517	149343	1	7175521	8025231	1	1	1	4297415	2810442	6631503	248223	119791	1	1	1	1	1	1	1	3814178	4078744	5513882	1	1	1	5474923	8264380	10031826	1	1	1	7506627	8192200	8258891	179647	1280825	682907	1310344	2040664
Quercetin 3-O-glucosyl-xyloside	Flavonoids	Flavonols	175378270	36219148	12228482	9963057	9005024	14774526	1	1	1	1	9852622	9907356	1	1	1	9571116	5292942	11697117	1	1	1	1	4404657	4328046	1	1	1	6831535	6675433	9392032	494133	233578	1	7608251	11245777	10872225	1	1	1	10368717	11847622	11012483	1	1	1	1167422	1424274
Kaempferol 3-O-galactoside 7-O-rhamnoside	Flavonoids	Flavonols	62210855	64376399	47281305	468009	2629701	916653	3026138	3079421	3366923	1	4979572	866439	1	1	1	3656253	452631	3511601	3436227	3278637	3323196	1	126189	223218	471001	1	273271	1071561	299391	438625	1	1	1	468709	5692707	3931238	1	1	1	750009	958824	873940	3350882	3033810	3256067	667705	1090479
Kaempferol 3-O-rutinoside	Flavonoids	Flavonols	62210855	64376399	47281305	468009	2629701	916653	3026138	3079421	3366923	1	4979572	866439	1	1	1	3656253	452631	3511601	3436227	3278637	3323196	1	126189	223218	471001	1	273271	1071561	299391	438625	1	1	1	468709	5692707	3931238	1	1	1	750009	958824	873940	3350882	3033810	3256067	667705	1090479
Quercetin 3-O-rutinoside	Flavonoids	Flavonols	56615012	97001524	37280697	2980058	2826604	3550011	1	1	1	1	5179525	4770154	1	1	1	3713136	2765863	3251062	399101	225560	255793	1	1	1	1	1	1	1320568	1639598	618312	1	1	1	2042426	5203643	4240099	1	1	1	2660855	5569386	3403236	1	1	1	391353	498664
Kaempferol 3-O-sophoroside	Flavonoids	Flavonols	57117876	161437010	41113082	2980058	2826604	3550011	1	1	1	1	5179525	4770154	1	1	1	3713136	2765863	3251062	399101	225560	255793	1	1	1	1	1	1	1320568	1639598	618312	1	1	1	2042426	5203643	4240099	1	1	1	2660855	5569386	3403236	1	288642	214224	391353	498664
Kaempferol 3,7-O-diglucoside	Flavonoids	Flavonols	57117876	161437010	41113082	2980058	2826604	3550011	1	1	1	1	5179525	4770154	1	1	1	3713136	2765863	3251062	399101	225560	255793	1	1	1	1	1	1	1320568	1639598	618312	1	1	1	2042426	5203643	4240099	1	1	1	2660855	5569386	3403236	1	288642	214224	391353	498664
Quercetin 3-O-galactoside 7-O-rhamnoside	Flavonoids	Flavonols	58397880	161437010	41113082	2980058	2826604	3550011	1	1	1	1	5179525	4770154	1	1	1	3713136	2765863	3251062	399101	225560	255793	1	1	1	1	1	1280005	1320568	1639598	618312	1	1	1	2042426	5203643	4240099	1	1	1	2660855	5569386	3403236	1	288642	214224	391353	498664
Quercetin 3-O-rhamnosyl-galactoside	Flavonoids	Flavonols	57117876	161437010	41113082	2980058	2826604	3550011	1	1	1	1	5179525	4770154	1	1	1	3713136	2765863	3251062	399101	225560	255793	1	1	1	1	1	1	1320568	1639598	618312	1	1	1	2042426	5203643	4240099	1	1	1	2660855	5569386	3403236	1	288642	214224	391353	498664
Quercetin 3-O-xylosyl-glucuronide	Flavonoids	Flavonols	21136263	4055018	21213145	1242081	1420761	1468183	1	1	1	1	1223533	1353865	1	1	1	1106620	1004215	1331164	1	1	1	1	1	1	1	1	1	440082	379530	880794	1	1	1	1303308	1562531	1584312	1	1	1	1655963	1689571	1489725	1	1	1	1	1
Isorhamnetin 3-O-glucoside 7-O-rhamnoside	Flavonoids	Flavonols	48993856	92194814	64284507	2213543	2012588	3355612	1	457228	314961	1	2472444	3434211	1	1	1	1798929	346286	5114787	1	1	1	1	1	1	1	1	1	3566975	2825252	5084212	1	1	1	1180842	2022428	2800389	1	1	1	2081098	2781784	3241612	819545	485640	583470	4399817	4635504
Quercetin 7,4'-O-diglucoside	Flavonoids	Flavonols	26217393	17017791	6477821	1748511	1407716	1484629	1	1	1	1	2080515	1935982	1	1	1	1676068	1158539	1698134	1	1	1	1	1	1	1	1	1	927843	1063105	290260	1	1	1	984381	1969782	1932126	1	1	1	1793599	2169438	1896740	1	1	1	369864	802652
Myricetin 3-O-rutinoside	Flavonoids	Flavonols	26217393	17017791	6477821	1748511	1407716	1484629	1	1	1	1	2080515	1935982	1	1	1	1676068	1158539	1698134	1	1	1	1	1	1	1	1	1	927843	1063105	290260	1	1	1	984381	1969782	1932126	1	1	1	1793599	2169438	1896740	1	1	1	369864	802652
Quercetin 3,4'-O-diglucoside	Flavonoids	Flavonols	28435957	17017791	6429916	1748511	1407716	1484629	1	1	1	1	2080515	1935982	1	1	1	1676068	1158539	1698134	1	1	1	1	1	1	1	1	1	927843	1063105	290260	2218565	1	1	984381	1969782	1932126	1	1	1	1793599	2169438	1896740	1	1	1	369864	802652
Quercetin 3-O-sophoroside	Flavonoids	Flavonols	26217393	17017791	6429916	1748511	1407716	1484629	1	1	1	1	2080515	1935982	1	1	1	1676068	1158539	1698134	1	1	1	1	1	1	1	1	1	927843	1063105	290260	1	1	1	984381	1969782	1932126	1	1	1	1793599	2169438	1896740	1	1	1	369864	802652
Quercetin 3-O-(6''-acetyl-galactoside) 7-O-rhamnoside	Flavonoids	Flavonols	48317519	42	2331623	2733135	2191864	3254708	1	1	1	1	4085761	4215273	1	1	1	2789296	2394671	3460416	1	1	1	1	1	1	1	1	1	1103790	1649580	1552031	1	1	1	1241364	4223329	4004994	1	1	1	2039213	4277381	3100688	1	1	1	1	1
Kaempferol 3-O-(6''-acetyl-galactoside) 7-O-rhamnoside	Flavonoids	Flavonols	14885688	36400364	13848572	387061	236944	568902	1120695	505395	658311	1	677283	340363	1	1	1	882221	236433	723358	702709	427060	692482	1	1	1	1	1	1	620076	383881	1030319	1	1	1	249051	327830	477967	1	1	1	309233	330925	334074	650133	703117	1309849	295199	480393
Spinacetin 3-O-glucosyl-(1-6)-glucoside	Flavonoids	Flavonols	56321233	10085393	2845005	2646456	2117926	3114197	326905	628411	502431	1	3971035	4092215	1	1	1	2704042	2352458	3355804	1	1	1	1	1	1	1	1	1	1092912	1625769	1533775	1	1	1	1230381	4052188	3861597	768636	671216	746427	1960645	4095034	2986141	2695690	1815228	1373698	1	1
Kaempferol 3-O-rhamnosyl-rhamnosyl-glucoside	Flavonoids	Flavonols	2443013	64998261	13061794	1	1	1	1	1	1	1	1	1	1	1	1	1	1	1	1494356	1	1	1	1	1	1	1	1	1	1	1	683074	1	265544	1	1	1	1	1	1	1	1	1	1	1	1	1	1
Kaempferol 3-O-xylosyl-rutinoside	Flavonoids	Flavonols	948658	64998261	13061794	1	1	1	1	1	1	1	1	1	1	1	1	1	1	1	1	1	1	1	1	1	1	1	1	1	1	1	683074	1	265544	1	1	1	1	1	1	1	1	1	1	1	1	1	1
Kaempferol 3-O-(2''-rhamnosyl-galactoside) 7-O-rhamnoside	Flavonoids	Flavonols	948658	64998261	13061794	1	1	1	1	1	1	1	1	1	1	1	1	1	1	1	1	1	1	1	1	1	1	1	1	1	1	1	683074	1	265544	1	1	1	1	1	1	1	1	1	1	1	1	1	1
Kaempferol 3-O-glucosyl-rhamnosyl-glucoside	Flavonoids	Flavonols	16536631	39904520	4748465	1	1	1	2453617	1	896498	1	1	1	1	1	1	1	1	1	1	3212748	288312	1	1	1	1	1	1	127397	1	272428	1	1	1	1	1	1	1	1	1	1	1	1	4944213	4341384	1	1	1229948
Quercetin 3-O-rhamnosyl-rhamnosyl-glucoside	Flavonoids	Flavonols	17290702	39904520	4748465	1	1	1	2453617	1	896498	1	754072	1	1	1	1	1	1	1	1	3212748	288312	1	1	1	1	1	1	127397	1	272428	1	1	1	1	1	1	1	1	1	1	1	1	4944213	4341384	1	1	1229948
Quercetin 3-O-xylosyl-rutinoside	Flavonoids	Flavonols	32412167	21660473	10512337	1379431	837961	1604882	720053	619159	912600	1	1335204	1357880	1	1	1	980960	760640	2379480	483116	553096	810436	1	1	1	1	1	1	2605710	1635116	3158190	1	1	1	569490	945450	979566	1	1	1	1115931	1206775	1396170	1620207	1016514	1428134	250071	299169
Kaempferol 3-O-glucosyl-rhamnosyl-galactoside	Flavonoids	Flavonols	399865	42	42	1	1	1	1	1	1	1	1	1	1	1	1	1	1	1	1	1	1	1	1	1	1	1	1	127397	1	272428	1	1	1	1	1	1	1	1	1	1	1	1	1	1	1	1	1
Kaempferol 3-O-(2''-rhamnosyl-6''-acetyl-galactoside) 7-O-rhamnoside	Flavonoids	Flavonols	618022	9386505	3825444	1	1	1	1	1	1	1	1	1	1	1	1	1	1	1	1	1	1	1	1	1	1	1	1	1	1	1	335026	282956	1	1	1	1	1	1	1	1	1	1	1	1	1	1	1
Spinacetin 3-O-glucosyl-(1-6)-[apiosyl(1-2)]-glucoside	Flavonoids	Flavonols	42	6220137	805896	1	1	1	1	1	1	1	1	1	1	1	1	1	1	1	1	1	1	1	1	1	1	1	1	1	1	1	1	1	1	1	1	1	1	1	1	1	1	1	1	1	1	1	1
Quercetin 3-O-glucosyl-rhamnosyl-glucoside	Flavonoids	Flavonols	42	3847082	2720072	1	1	1	1	1	1	1	1	1	1	1	1	1	1	1	1	1	1	1	1	1	1	1	1	1	1	1	1	1	1	1	1	1	1	1	1	1	1	1	1	1	1	1	1
Kaempferol 3,7,4'-O-triglucoside	Flavonoids	Flavonols	42	3652287	2720072	1	1	1	1	1	1	1	1	1	1	1	1	1	1	1	1	1	1	1	1	1	1	1	1	1	1	1	1	1	1	1	1	1	1	1	1	1	1	1	1	1	1	1	1
Kaempferol 3-O-sophoroside 7-O-glucoside	Flavonoids	Flavonols	42	3647532	2720072	1	1	1	1	1	1	1	1	1	1	1	1	1	1	1	1	1	1	1	1	1	1	1	1	1	1	1	1	1	1	1	1	1	1	1	1	1	1	1	1	1	1	1	1
Daidzein	Flavonoids	Isoflavonoids	44583134	36656646	19199625	1673041	1458896	1843880	629336	696474	516506	378165	1838213	2002900	1	1	1	3146339	1858135	1711207	684601	823364	657739	338367	5017588	1	369598	182975	1	570165	1483973	1392339	1316446	580796	1	1144629	1734622	3293732	1	1	1	279781	3551323	1678783	599045	871951	258216	2088617	620170
Formononetin	Flavonoids	Isoflavonoids	992463414	795932064	616712137	55523804	42376824	45078060	27678468	20850520	968621	1183425	57407376	67473336	27151658	1	10975593	29868714	19092372	1763718	288487	9148860	7478139	1	23884912	1799020	14772606	19507264	12049121	1843368	2544149	3074256	4380487	4788198	5039722	47925736	47595648	49806604	16358181	20539052	1	67511448	56428616	66602856	35712620	46062168	19929404	18916534	42300612
Genistein	Flavonoids	Isoflavonoids	28536688	73040712	54391662	564115	562864	409308	951179	637849	767892	1	720870	1475849	1	1	1	650295	1896884	2517150	1154266	138920	873914	1	1	1	1	343934	403302	2783912	1585702	1532283	1792073	1	567859	269635	1363492	977112	285644	270314	272678	939247	1153047	1	118373	419054	137662	390907	1998325
Glycitein	Flavonoids	Isoflavonoids	49895960	106095421	49081506	1968333	1995816	1644741	1995096	2454121	1874015	1	1	1	1905712	1	891355	1582932	1495726	491288	649358	1304879	2160407	398737	1	2051025	844027	1120444	805086	1415082	1632063	1388406	2385384	2092164	1275030	444594	1777703	240927	1782601	2428697	1113916	226777	1960004	352346	594548	607881	544734	4719168	2873034
Biochanin A	Flavonoids	Isoflavonoids	50056777	106095421	49081506	1968333	1995816	1644741	1995096	2454121	1874015	1	1	160818	1905712	1	891355	1582932	1495726	491288	649358	1304879	2160407	398737	1	2051025	844027	1120444	805086	1415082	1632063	1388406	2385384	2092164	1275030	444594	1777703	240927	1782601	2428697	1113916	226777	1960004	352346	594548	607881	544734	4719168	2873034
Daidzin	Flavonoids	Isoflavonoids	23314262	79659150	50063842	1407673	931150	293842	1	1	422338	1	1	1	356926	1	179622	731194	527493	1838542	1	1	1	1	1	1	1	1033457	546683	264733	221498	209349	2197005	1	894565	2499245	1241699	131378	1	1	1	3150771	171312	1795464	722880	706332	839094	2468996	2780726
Genistin	Flavonoids	Isoflavonoids	246344005	90769009	94043582	1776635	1	3371357	17910572	13006178	20475492	1	11888036	3166418	1	1	1	8170213	8041580	2981530	18351626	14892645	6502283	1	1	1	1	1	1	8139036	7997496	2376495	2939803	26245608	8509344	9803161	3194874	3590471	1	1	1	2048619	12993079	2545993	14385374	5228283	5811790	1462959	1718422
Glycitin	Flavonoids	Isoflavonoids	45305593	56842112	226484444	2589963	1213189	2543626	890064	332411	330735	1	2912637	1652223	764377	322736	1	2606483	1064973	2743411	368349	529317	376347	1	1018891	1281991	975554	402095	1	2012695	1730947	970587	507918	1169199	1	754773	2731293	1630525	322026	309012	1	1035989	3366986	2716718	434869	331797	360881	537962	1957337
6''-O-Acetyldaidzin	Flavonoids	Isoflavonoids	40622357	93212496	75339877	409058	5191914	701321	887302	803862	407137	1	680519	653628	1	1	1	468327	404530	751523	726333	337683	522755	1	1	1	1	1	1	743248	515064	1108948	1272654	1892380	497498	476224	679562	1	1	1	1	5619133	10646310	816408	1105585	763292	1540145	21029936	21074612
6''-O-Acetylgenistin	Flavonoids	Isoflavonoids	41953797	25438095	13349352	1204841	1059716	1046988	198446	1668447	2261463	1	1	1	1	1	1	847597	594735	1120417	3468362	2542737	2444465	612690	1	1	1	1	1	1361546	1243542	7787528	726021	1	2156639	872285	1174397	1253582	1	1	1	1511129	1152335	1227716	1928822	230985	256351	1286741	639896
6''-O-Acetylglycitin	Flavonoids	Isoflavonoids	390474810	138531112	219712838	3322774	88769440	4275166	1022877	1526714	903458	31409984	3509611	3628455	1922095	164908	659774	96057496	182283	6271429	945322	1158536	1377424	1	56090348	160385	183300	1	1	3742755	241513	4741824	6126045	821809	1	53059672	2849934	3085537	1	1	1	2190876	3253804	3488748	1303908	1279263	747336	4506698	1217492
6''-O-Malonyldaidzin	Flavonoids	Isoflavonoids	69334301	85587498	61327609	3314085	2674401	4958511	533668	180061	527048	1171047	4932025	5197763	1	775428	466568	3203158	3813170	3891731	674985	464733	527031	1	2883331	2297164	1	1	1	941177	689457	925434	1	1	1	5118826	4478501	2368059	1	690248	712621	2921203	2773993	3916318	381783	541670	389094	3708519	4085911
6''-O-Malonylgenistin	Flavonoids	Isoflavonoids	316964438	260557247	121924554	14679329	11959470	17975050	3581354	2515608	5373114	7630278	1	17431640	867523	1	1437324	5146765	9835281	17329612	12781622	3373737	4715371	8350341	1	8839643	1	8353203	1889292	4988948	5155604	7333411	1437756	10557001	4582092	11227706	19181396	16362129	9491208	1784607	8419122	5368265	19550404	16663143	2313095	3973702	4509288	9337452	14336820
6''-O-Malonylglycitin	Flavonoids	Isoflavonoids	549670195	1195929932	629131770	9205372	41424620	12808819	2206341	5226534	1	1	20368776	49981948	1	1	1	36125136	47977356	11888337	1907557	1184324	1	1	1	1	4764319	3660579	3175357	7752991	41584632	9211661	3353478	4455980	2508817	7373671	46470020	45466560	5168594	3118974	1	10047999	47495064	51124680	3952045	4543599	4136045	77470416	74248952
Sesamol	Lignans	Lignans	397900976	656995933	661099656	3037773	1534983	6150534	17408230	15247670	23030380	8907326	9102877	2971904	18265034	17241596	15380955	2165314	2142912	5965852	2082590	13257488	17171208	1	1	1	22122524	21401604	23660368	2090833	2076629	2831648	2918368	8917432	10115884	3381343	3190672	2969308	19602576	30471248	22153936	4122235	9884913	3706086	14111448	4703839	2403453	3071885	6260793
Anhydro-secoisolariciresinol	Lignans	Lignans	141913205	114860418	81845493	1926352	638661	1056686	5704897	4838324	7008271	1	711003	639555	1	1	1	1923798	2914930	14567645	6141260	551319	11912844	419166	1	1	1	3450130	4762960	3400102	1448010	867907	1225153	634584	3702648	2372575	559752	460089	32263496	3825025	1	3009534	570327	2014604	1289716	1239048	13862826	725810	1125657
Episesamin	Lignans	Lignans	54932850	68115006	98409284	559443	613365	4034208	8380122	177677	1438246	448437	491430	520808	381333	430106	480813	890376	734360	1	6178328	3820456	1	1	267670	656835	5444454	1674758	1802440	754178	890251	1229841	2830593	1565343	1	713848	293422	1	1448945	374793	371239	831470	252316	723101	2336940	1	890899	807007	724022
Sesamin	Lignans	Lignans	54932850	68115006	98409284	559443	613365	4034208	8380122	177677	1438246	448437	491430	520808	381333	430106	480813	890376	734360	1	6178328	3820456	1	1	267670	656835	5444454	1674758	1802440	754178	890251	1229841	2830593	1565343	1	713848	293422	1	1448945	374793	371239	831470	252316	723101	2336940	1	890899	807007	724022
Conidendrin	Lignans	Lignans	431875825	302354993	411910539	6909269	8370085	5617350	13620431	24716076	3451917	1	7883740	6286688	438855	1	139914	17337868	8372624	14462478	3125235	9155250	10307866	1	1	1	27015132	23434870	38798432	10647317	6335286	9884514	1187268	1	5157456	7194582	4574888	1938418	30422246	41477092	1	4748201	3833316	4347662	6741949	4863039	59078504	2055505	1866291
Pinoresinol	Lignans	Lignans	407829196	808318219	389316955	29924264	35089740	12346060	33760740	2253651	4550146	1	8278538	12896188	2390484	1406040	576536	9008049	5874227	14737483	17321948	1285619	1001388	10235915	1	23157958	506361	1848665	654439	4257965	15809012	14522235	6783703	3545363	8263593	35705792	31827412	18425218	1	1	1	18804344	4540228	7109671	1363970	2953287	4812959	15218739	17464776
Matairesinol	Lignans	Lignans	407829196	808318219	389316955	29924264	35089740	12346060	33760740	2253651	4550146	1	8278538	12896188	2390484	1406040	576536	9008049	5874227	14737483	17321948	1285619	1001388	10235915	1	23157958	506361	1848665	654439	4257965	15809012	14522235	6783703	3545363	8263593	35705792	31827412	18425218	1	1	1	18804344	4540228	7109671	1363970	2953287	4812959	15218739	17464776
Isolariciresinol	Lignans	Lignans	6058189	13765582	4785586	1	1	1	1	1	1	1	1	1	1	1	1	1604320	1319385	1	1	1	1	1	1	1	1	1	1	1	1	1	1	1	1	1	1	1	1	1	1	1896651	1237795	1	1	1	1	922638	2357087
Cyclolariciresinol	Lignans	Lignans	70387781	51587316	71929206	2040457	1752541	3135192	1214844	920998	977851	2291288	1819448	1498213	865139	2582446	1	1604320	1319385	1	908344	1034804	1006449	1	1	1	1	1	1	3966278	1622281	4612667	853257	4109831	1653626	991576	1936057	1275421	2476821	1360514	1	1896651	1237795	1891851	11975237	2305543	1250647	922638	2357087
Lariciresinol	Lignans	Lignans	70387781	51587316	71929206	2040457	1752541	3135192	1214844	920998	977851	2291288	1819448	1498213	865139	2582446	1	1604320	1319385	1	908344	1034804	1006449	1	1	1	1	1	1	3966278	1622281	4612667	853257	4109831	1653626	991576	1936057	1275421	2476821	1360514	1	1896651	1237795	1891851	11975237	2305543	1250647	922638	2357087
Secoisolariciresinol	Lignans	Lignans	91367380	90643093	61997054	1	1	1	4852103	3781184	6355982	1	1	1	1	1	1	4433442	1155669	1259654	5298197	3851936	1	1	1	1	132580	2245321	3826986	1698080	3065396	1190429	1	6836095	3174449	1955609	559752	1327270	2570962	3154042	1	2773893	4258518	1	863639	8905651	11840525	1006468	1189386
Sesamolin	Lignans	Lignans	10740727	619772225	58753167	846914	323662	344278	1	1	1	1	1	1	1	1	1	1352486	4046279	1	1	1746194	1004573	1	1	1	144551	754816	176942	1	1	1	1	1	1	1	1	1	1	1	1	1	1	1	1	1	1	32875492	33031432
Sesaminol	Lignans	Lignans	42917488	656632538	72204596	846914	323662	344278	2017838	1712675	705754	1	1713120	353219	196645	630602	1018184	1352486	4046279	902014	457443	1746194	1	546324	1	2040150	144551	754816	176942	905369	1214972	5632734	1	1	1	339986	656070	1177001	686864	1803187	2741086	464404	3597493	371923	609012	319076	368215	32875492	33031432
Episesaminol	Lignans	Lignans	45523269	656632538	67764243	846914	323662	344278	2017838	1712675	705754	1	1713120	353219	196645	630602	1018184	1352486	4046279	902014	457443	1746194	1	546324	1	2040150	144551	754816	176942	905369	1214972	5632734	1	2605782	1	339986	656070	1177001	686864	1803187	2741086	464404	3597493	371923	609012	319076	368215	32875492	33031432
7-Oxomatairesinol	Lignans	Lignans	122154330	87565999	73548103	3408539	9027570	6565211	8075486	1061727	1537077	1	3998622	3050054	1	1	1	5523348	1150448	10400129	6208561	4700868	8310188	1	1	1	1	450006	589945	3203408	1208408	1208406	8175550	6435701	1	1	6500138	6223779	1	1	1	2737955	3430500	4163511	1429929	1539302	1839951	424798	1
Sesamolinol	Lignans	Lignans	122154330	87565999	73548103	3408539	9027570	6565211	8075486	1061727	1537077	1	3998622	3050054	1	1	1	5523348	1150448	10400129	6208561	4700868	8310188	1	1	1	1	450006	589945	3203408	1208408	1208406	8175550	6435701	1	1	6500138	6223779	1	1	1	2737955	3430500	4163511	1429929	1539302	1839951	424798	1
Isohydroxymatairesinol	Lignans	Lignans	126935694	364598940	93854277	4623791	2363317	5946425	3007883	2633883	1514107	1	8056765	7445547	1	1	1	4690297	4864131	14961850	2602783	2433080	1460315	1	1	1	1718305	2038290	1	8179664	6258170	9857884	1	1	1	5834651	1	1970743	1763167	1115191	1	4480978	2627321	4517383	3664746	4118638	2186376	7812610	11334765
Nortrachelogenin	Lignans	Lignans	126935694	364598940	93854277	4623791	2363317	5946425	3007883	2633883	1514107	1	8056765	7445547	1	1	1	4690297	4864131	14961850	2602783	2433080	1460315	1	1	1	1718305	2038290	1	8179664	6258170	9857884	1	1	1	5834651	1	1970743	1763167	1115191	1	4480978	2627321	4517383	3664746	4118638	2186376	7812610	11334765
7-Hydroxymatairesinol	Lignans	Lignans	126935694	364598940	93854277	4623791	2363317	5946425	3007883	2633883	1514107	1	8056765	7445547	1	1	1	4690297	4864131	14961850	2602783	2433080	1460315	1	1	1	1718305	2038290	1	8179664	6258170	9857884	1	1	1	5834651	1	1970743	1763167	1115191	1	4480978	2627321	4517383	3664746	4118638	2186376	7812610	11334765
7-Hydroxysecoisolariciresinol	Lignans	Lignans	15490026	18065461	31735959	1	1	1	584241	374889	1	1	1	1	1	1	1	1	1	1	445172	238606	1	1	1	1	922260	1702647	329977	1	1	1	310706	1452734	1318018	505193	3007968	295391	1	1	1	754369	1589129	371279	435269	645087	207068	1	1
Arctigenin	Lignans	Lignans	71645416	82866780	47080191	3390114	3221648	3832139	1	1	1	1	808400	797676	358996	768016	526628	3512579	1562293	5609425	3808918	2183336	1	5384375	1	1	304173	1442452	873194	4102519	3404640	3774826	1210483	1045882	1750201	2373930	3318968	814794	312208	678013	2027594	962562	956925	3790319	400119	568645	1768419	930411	1098525
Todolactol A	Lignans	Lignans	248412827	568221274	231886566	29832790	5576636	8076462	33743936	2256054	4549352	8630851	7913255	10711208	1	1	1	8753626	3113303	10076846	17321948	1286425	999270	1	1	1	1	1	2361980	4252242	4412817	9022344	1	1	1	12428123	7108518	18425218	1	1	1	15832144	4049029	7687753	2361065	2953287	4676331	13013702	14575745
Dimethylmatairesinol	Lignans	Lignans	399095415	141450085	66759843	779240	11406431	23427488	8292792	3903859	6121853	1	1995117	6159824	3739731	1	3526867	32581590	37028432	52228072	8217641	4553854	5738752	3167770	1	2577365	4324786	3427336	6844006	38629248	26534248	33293668	10016146	1	5619846	1371278	1582201	3501760	3493044	4098440	1	1913843	3664600	1748587	12324372	6431435	14829888	732496	2346165
Medioresinol	Lignans	Lignans	64379488	94037424	95054322	6445031	3857201	1	584267	592338	411585	1	1941224	1357839	871566	1	675072	1	5806078	1289008	864111	443001	395342	5787353	1	2281377	872231	597363	1	6470488	5779807	813167	1	1	1	3997605	880381	968477	1	1	1	622703	4469007	1057387	2423933	661966	1162568	1800100	1846207
Trachelogenin	Lignans	Lignans	64379488	94037424	95054322	6445031	3857201	1	584267	592338	411585	1	1941224	1357839	871566	1	675072	1	5806078	1289008	864111	443001	395342	5787353	1	2281377	872231	597363	1	6470488	5779807	813167	1	1	1	3997605	880381	968477	1	1	1	622703	4469007	1057387	2423933	661966	1162568	1800100	1846207
1-Acetoxypinoresinol	Lignans	Lignans	82023837	149744773	66214118	2778615	3450803	6076468	1971628	1124515	1295955	2848097	425208	1304358	1252765	1	987380	5167021	1	4138316	979028	923092	867113	4345046	560908	1	1261739	1072159	1	2306774	7130741	5672502	1160061	1	620042	1858851	1	4958518	1185753	1144466	1798147	3745794	313806	1140362	1688982	1735847	2732971	2833302	4269983
Syringaresinol	Lignans	Lignans	334051008	405722357	80453618	3390004	3526021	4061210	14321331	13157874	11771549	1	6089831	1375556	9439249	18734942	8932893	4814364	3454507	3553536	11982348	12160823	5595781	1	5785549	1038349	9138140	16985548	11159375	6116021	2123196	3835027	3145461	10586546	6947331	1921590	817358	1788079	11020819	15521441	1	2730739	2713532	2922451	21874742	37578596	21939296	5018957	4255409
Lariciresinol-sesquilignan	Lignans	Lignans	210976047	159881029	154497966	1358547	1	1329054	7419951	8158468	13491904	727680	1225511	1378760	8095540	10421708	9522533	645251	392894	1017776	7804097	8050276	10847528	1	1	1	6251405	8929428	15069520	1	517249	547687	5137635	9239125	6682489	3466199	4451574	2191321	8440214	10281864	1	4557296	938748	3750283	3380988	5075774	20179764	355353	695198
Secoisolariciresinol-sesquilignan	Lignans	Lignans	237771950	239962158	151571854	1	955707	1823322	10794381	9612063	14993424	1	2366514	2469131	1	1	1	1	1447765	1658703	9771966	9541972	10131936	1	1	1	6982654	10570245	13736886	6898720	2376255	3044726	2520779	12852684	7782431	2645425	3245698	3450863	9527943	14049412	1	3615095	6727700	2691895	13035005	18318032	18132608	1	1
4-Vinylguaiacol	Other polyphenols	Alkylmethoxyphenols	53647903	52480453	26560606	908853	826382	826964	223218	593204	570967	1	6203680	8641709	171599	1	375030	5749137	564545	1	1	416884	244709	1	1942628	879212	1	1	1	427251	596181	779860	1342751	400058	1	6110885	3461113	802350	1	1	1	2280598	5704464	530784	601905	662515	808455	1442428	1
4-Ethylguaiacol	Other polyphenols	Alkylmethoxyphenols	127657555	126713035	110953403	1530494	1610817	377618	5061227	6383200	6125133	1959117	1339333	1692437	1	1	1	1	2167026	559493	7118186	8975033	6838268	4533198	827913	1	986063	4284646	4229641	3722860	3350345	2305080	7839961	9747844	6784663	382244	493584	319951	940204	715667	9194890	1091156	717541	457090	4315084	4358441	4322102	696970	778334
4-Vinylsyringol	Other polyphenols	Alkylmethoxyphenols	45046355	74039139	44608738	944825	941818	1252700	948760	1618071	808943	896637	642682	1152751	1051337	1601351	1076128	955757	791669	1078011	1220356	495460	972942	896932	803686	1	1346438	1275712	1220894	818945	866769	1	2470602	1478190	1	1158268	1683005	1830189	1555459	1443115	1	706364	1305690	1143283	1282394	661955	2648263	1956704	1600584
4-Ethylphenol	Other polyphenols	Alkylphenols	276811081	339814985	259481565	4039785	2938727	2729303	11688569	27705332	7312370	1	2364611	2723551	3780213	1	2113161	5303174	3666564	3948996	27813908	17013504	13430103	952134	1	3032885	4590028	25691008	10763833	6655309	3590940	4335205	6245238	5908221	9046038	1657255	2440203	5400924	4223960	6176260	1	3586262	2697184	2703008	12962628	6069950	9510733	1994404	3587402
4-Vinylphenol	Other polyphenols	Alkylphenols	382187536	522426709	700507488	11926803	8210865	16513973	10120082	2749077	8984336	1	14655285	18104076	1	1	1	8464762	5259717	11898797	2318258	2129408	7226362	1	1	1	6798859	9032444	6630965	10613719	5818037	6891624	5059079	5120477	5372756	17534584	19644668	25513652	7275613	7634113	1	22644502	21190934	20787694	20833150	17007632	12221225	7228887	7934988
4-Methylcatechol	Other polyphenols	Alkylphenols	64992309	72469006	87789118	2381615	2044115	2278377	507772	1213943	1159896	1	1335942	2941880	677100	312728	442830	3445137	1951093	4034004	352184	1229891	1672957	1	1196017	4488973	112718	635835	120934	3565751	2629515	3107884	840061	722400	1	1801874	2931240	2814674	1	112067	177340	3094126	2737049	3272614	1190799	401753	1057217	1731914	4102834
3-Methylcatechol	Other polyphenols	Alkylphenols	64992309	72469006	87789118	2381615	2044115	2278377	507772	1213943	1159896	1	1335942	2941880	677100	312728	442830	3445137	1951093	4034004	352184	1229891	1672957	1	1196017	4488973	112718	635835	120934	3565751	2629515	3107884	840061	722400	1	1801874	2931240	2814674	1	112067	177340	3094126	2737049	3272614	1190799	401753	1057217	1731914	4102834
4-Ethylcatechol	Other polyphenols	Alkylphenols	16859632	32395707	31355353	143812	185009	567438	831799	1	853951	1	1	1	353480	385515	183238	1	1	421105	2239592	1	1670817	360338	219947	104467	256483	1624359	562180	117337	193765	1851758	543501	577950	1	162443	293775	1	291383	500652	1	306010	383066	1	1	490622	183828	379618	582984
5-Pentadecylresorcinol	Other polyphenols	Alkylphenols	529940266	173306539	137207048	2453061	647276	744296	6774246	4625852	28971342	1	567475	655484	1	21299464	31997728	1141130	535196	1	4934278	33387652	9210351	1	1	1	40426712	29074772	29010586	1973544	576913	1	4588985	65392028	15608148	871915	1	1048714	33248344	21362972	19715504	391841	654735	691648	15520110	56303916	45534040	1	1
5-Heptadecylresorcinol	Other polyphenols	Alkylphenols	247255048	184569885	189719834	14392298	13000860	1	6960127	4794866	5147054	11979693	2164145	8779359	1	2349780	3863930	6816174	2386621	1183989	6118124	4038510	3411611	1	1	1	4123392	3319214	3214961	1	1115502	1448519	7354600	12388990	2054130	17866290	2473693	8704705	3278308	2185973	2242524	26394744	3551269	12404765	18430808	9516036	7799478	10367395	1596533
5-Nonadecenylresorcinol	Other polyphenols	Alkylphenols	62687868	288992769	133606740	1164230	236652	19535384	1212871	1024790	1596039	1	1	1	1	1	1	1	1	1	809825	1119594	1152738	1018672	1	240846	2271842	2582969	1645311	1892638	994868	1934710	1	1	1	918154	6363155	1	3401234	1928026	4739561	623126	1	928346	1272378	957714	1122180	31591964	20285424
5-Nonadecylresorcinol	Other polyphenols	Alkylphenols	57012235	125342778	36536749	4136788	2075004	1281840	1684320	866226	972603	1	1680024	1086685	657902	1	1	8618142	2841714	1945485	1867637	1007952	589167	1	1	1	1	1	1	6368451	3248732	2853358	1	1	1	1668766	1311200	1	1	1	1	1427515	891404	1805185	2153287	1961080	2011752	1	1034988
5-Heneicosenylresorcinol	Other polyphenols	Alkylphenols	75126420	359265151	101295344	2870530	2359979	3546717	378187	553139	241713	1	1796997	1640471	292522	2693266	1	150773	1	1440895	7083458	737160	274393	1	1	1	2764148	3880492	4961235	646219	1	2330110	1	7827728	2056719	1730479	1787051	2503624	1968286	9498109	1145433	1	1	1	463535	337977	5165064	3015424	3418883
5-Heneicosylresorcinol	Other polyphenols	Alkylphenols	19828848	84671866	22247315	1	1	1	3383641	500614	1	1	1	1	1	1	1	1	381020	323796	2162378	907574	856742	1	1	1	1	1	1	1	507082	320121	2614129	754752	1514869	1	1	1	1	1	1	176599	306517	187367	1274174	1224503	2432946	1	1
5-Tricosenylresorcinol	Other polyphenols	Alkylphenols	284916877	252499121	159792387	1815386	1618804	1993824	21584380	24804320	24736606	1	3776290	3681382	1	1	1	6626268	1	1886549	17922320	23532348	20144250	1	1	1	2739516	615170	1939697	7412953	1	1991212	10281585	2862358	1	3735604	2413695	1749049	1	1	1	3936391	1046457	5474848	29710300	28533398	26351904	1373203	4029729
5-Tricosylresorcinol	Other polyphenols	Alkylphenols	13272302	27834476	14198874	1	1	1	2383377	1632572	702886	1	1	1	1	1	1	1	1	1	3959419	687790	883717	1	1	1	1	1	1	313247	613392	1	1	1	1	1	1	1	1	1	1	1	1	1	736568	781200	578103	1	1
5-Pentacosylresorcinol	Other polyphenols	Alkylphenols	65283446	65726744	36985839	1	1	1	9358215	8868792	10104228	1	1	1	1	1	1	1311910	1237806	1	1	6595530	8121934	1	1	1	1	1	1	3012695	1634513	1	1	1	1	1	1	1	1	3784765	5848001	1	1	1	4004857	1	1400171	1	1
5-Pentacosenylresorcinol	Other polyphenols	Alkylphenols	37283017	55893363	44586202	806685	961897	1096981	1958466	945669	1297962	1	924244	1134722	1	1	1	321890	291104	1064964	2782772	2938035	1583437	1	690261	1084887	60685	1	411842	120742	392147	1184767	783892	1773004	936050	1073250	935184	1130542	1	1	1	1050326	1123733	963210	1780604	2376864	1302190	981218	1064938
Bisdemethoxycurcumin	Other polyphenols	Curcuminoids	175028440	508958932	110188535	8611384	6990513	6374351	8836416	334752	1244790	1	5347452	4378073	1	1	1	3318638	2873991	1	3018345	3836739	1	1	2537739	5155344	5280393	1	1741716	39532256	16258522	2560608	4379329	1536339	1	5096655	5202402	3394031	3071776	1	1430618	5122394	5732459	3332893	2951679	2343692	3202141	1032846	29096204
Demethoxycurcumin	Other polyphenols	Curcuminoids	21819600	30176300	27265417	526589	799388	382613	220406	196351	97802	1136404	320347	886728	1	131916	280224	1128756	594856	1338773	2189596	375274	326254	1	1	1	1	1	1	1039316	1296958	1247289	208642	722236	1	1089314	690859	1144870	1	1	1	341978	751454	483307	798103	559945	513041	1	830372
Curcumin	Other polyphenols	Curcuminoids	186247740	82390963	75129493	2432408	1250060	3380119	323602	12050076	12349163	1	2429115	973255	1	1	1	4772268	3724483	5300226	3225842	211471	268066	1	1	1	4186735	465547	11228469	4501769	3472742	3700680	1238385	499738	4587913	920836	2845564	3893736	6245041	9092324	1	2167334	1954517	1519936	25877780	21059786	24098746	711395	1662935
Psoralen	Other polyphenols	Furanocoumarins	135301656	131746722	94767502	919639	175049	261718	7652039	7347222	6774015	1197672	1171239	570083	3931463	6160514	5038856	196789	191564	193623	10023363	9316891	7568005	1062118	530553	560526	5292702	7442734	6427734	729848	176461	1111170	9851121	9675599	1	313127	250410	216882	5789825	1	6094416	284481	454589	246261	4366991	1636056	4098306	1208832	106141
Bergapten	Other polyphenols	Furanocoumarins	109591309	82920938	118459439	1232669	1200546	2454102	1661462	1006972	2121144	454289	1512164	1017536	1669251	1988478	2740478	4109142	3466519	5174841	5497217	869742	958646	584740	1399937	305494	189214	1450026	5204498	5741671	1	10568271	5227358	1156570	18028348	1	2797938	1539980	1328254	2342039	1	493886	2807718	877035	2663890	2482803	3266438	263247	2104807
Xanthotoxin	Other polyphenols	Furanocoumarins	109591309	82920938	117965264	1232669	1200546	2454102	1661462	1006972	2121144	454289	1512164	1017536	1669251	1988478	2740478	4109142	3466519	5174841	5497217	869742	958646	584740	1399937	305494	189214	1450026	5204498	5741671	1	10568271	5227358	1156570	18028348	1	2797938	1539980	1328254	2342039	1	493886	2807718	877035	2663890	2482803	3266438	263247	2104807
Isopimpinellin	Other polyphenols	Furanocoumarins	202490623	164259214	254319063	9242707	4219851	5111962	431784	2159457	2579038	9862246	11754619	5420204	1888042	1	3458157	4430268	5583139	6320640	3181998	3107337	2930651	1	1045382	5836131	3071426	3425431	4074811	21156000	5902600	1	2895243	1727217	2969950	15506724	6760643	4430296	3941542	3300458	3763877	12250549	3052609	11450670	1516162	1157231	1573568	9767030	6296398
4-Hydroxybenzaldehyde	Other polyphenols	Hydroxybenzaldehydes	18587497	19831178	45120841	228355	190152	288474	252266	268492	204040	1	239586	152952	1	1	1	243796	265329	277028	987532	1133026	2028418	2150370	1	1	1	1	1	229408	258342	324804	308227	4676032	1	171747	170704	180852	904705	1	687033	195536	186827	319576	408917	394605	260355	476146	551335
p-Anisaldehyde	Other polyphenols	Hydroxybenzaldehydes	65399108	44137651	72187378	1501543	1840298	704521	173671	2266364	3097496	1519893	5756666	345511	2986609	4986911	498226	608658	1052953	1822760	2358865	1008811	1222951	1	1	1	1076630	1632008	811199	1400013	892271	981520	337875	2920080	1682472	1213848	1106243	1322668	4221532	1129342	1	1724362	325401	3185270	1961764	2368384	1353515	1136866	1502639
Protocatechuic aldehyde	Other polyphenols	Hydroxybenzaldehydes	397900976	656995933	661099656	3037773	1534983	6150534	17408230	15247670	23030380	8907326	9102877	2971904	18265034	17241596	15380955	2165314	2142912	5965852	2082590	13257488	17171208	1	1	1	22122524	21401604	23660368	2090833	2076629	2831648	2918368	8917432	10115884	3381343	3190672	2969308	19602576	30471248	22153936	4122235	9884913	3706086	14111448	4703839	2403453	3071885	6260793
Vanillin	Other polyphenols	Hydroxybenzaldehydes	61453060	42123972	63547453	937715	753397	212442	925785	1325347	864144	501069	564257	513281	1056919	1870470	194066	2947813	4141029	690694	897743	801805	756646	2836917	1692477	1099439	3116696	2411786	1477500	3492910	4005696	2814353	495121	865928	1805566	618294	879991	304602	2830643	2078864	367951	874037	925407	576127	2498177	2517864	912092	4194831	2660539
Gallic aldehyde	Other polyphenols	Hydroxybenzaldehydes	48637241	33311126	24057508	878448	572843	765067	2913704	1933141	2116929	528218	538523	1078805	1307694	1682986	1	1496081	502077	661164	3180184	2624251	2221296	1	1168914	282645	1136193	1446573	1543188	847149	725608	960668	196933	1	2266216	582905	432942	603568	1289803	1632629	1	1	531018	743007	2125094	3447386	1673386	939545	448184
Syringaldehyde	Other polyphenols	Hydroxybenzaldehydes	153630341	151378493	153675703	5212725	4861893	1485445	3237196	3257771	3798561	1	1614773	1495091	1	3101852	3925101	6391860	7750717	3380366	2801953	3127062	3736687	1	1	1	3044297	3193653	2664662	9995850	7386271	11975108	2410283	2384700	6999150	188723	5816981	4072644	3181421	3159350	1	4678028	6101374	3580913	5444290	4548019	3625565	3340254	3844525
3-Methoxyacetophenone	Other polyphenols	Hydroxybenzoketones	53647903	52480453	26560606	908853	826382	826964	223218	593204	570967	1	6203680	8641709	171599	1	375030	5749137	564545	1	1	416884	244709	1	1942628	879212	1	1	1	427251	596181	779860	1342751	400058	1	6110885	3461113	802350	1	1	1	2280598	5704464	530784	601905	662515	808455	1442428	1
2,3-Dihydroxy-1-guaiacylpropanone	Other polyphenols	Hydroxybenzoketones	719578032	376555243	673118197	22461312	24555002	20041136	1079037	1993732	2460026	53014380	33479714	37550024	4833294	8326359	7771745	11209178	12255049	12623833	221385	1701427	2444282	62287948	54996496	43759200	8076117	8796957	9868543	9471368	1516672	9323633	2235584	359866	2312899	33293928	32797230	35194528	9291226	7766625	8347551	39428568	35580924	35317696	4333763	3049797	4149998	15500749	14001913
Ferulaldehyde	Other polyphenols	Hydroxycinnamaldehydes	35567121	42122936	38540876	879007	938370	682271	964524	1	1715335	644580	443757	1052988	1170321	404070	723537	191601	480293	556074	1625964	2714691	2260867	1154410	105783	377737	1	291305	320360	1	1	1	3025859	1040555	1	763634	521653	484578	633211	1	587363	2740514	2777094	1	1249265	916186	1129356	1877070	1815758
Sinapaldehyde	Other polyphenols	Hydroxycinnamaldehydes	62127965	55075374	80097557	2962393	2298942	5318220	251397	807057	372427	1	10103592	2655202	1	1	1	3291484	2035704	5816575	243743	247188	780095	1	1	1	1	1	1	2942944	1623018	708172	405313	118786	1	3604582	10039802	1669850	1	1	1	216582	1	2676622	433470	258056	246734	97721	3045274
Coumarin	Other polyphenols	Hydroxycoumarins	145670368	210516970	151747824	9867174	7298722	5910187	1278949	1	1596770	1	2750663	10144474	1	854620	313778	4053311	8819975	11868099	1223079	1	568222	1590341	1	8246629	428293	462212	1379155	4518352	3429079	3214815	782549	629675	954433	8938367	9173107	5182909	1345949	589103	814779	3980563	10599782	10579883	1031025	635799	615541	7431002	9416635
Umbelliferone	Other polyphenols	Hydroxycoumarins	78340446	172178435	564156038	1455591	1513705	883881	3594301	2911171	3958329	1012758	977009	737434	2172912	2871863	1974444	1	1413817	1341544	3488074	3909002	4111455	1	323326	266429	469672	2396550	418023	1241111	1328319	1321931	1813119	8614604	4647457	1027784	686620	1082275	2315939	184291	360883	859690	612339	712255	3643422	2715958	2971157	1354885	6399441
4-Hydroxycoumarin	Other polyphenols	Hydroxycoumarins	78340446	172178435	564156038	1455591	1513705	883881	3594301	2911171	3958329	1012758	977009	737434	2172912	2871863	1974444	1	1413817	1341544	3488074	3909002	4111455	1	323326	266429	469672	2396550	418023	1241111	1328319	1321931	1813119	8614604	4647457	1027784	686620	1082275	2315939	184291	360883	859690	612339	712255	3643422	2715958	2971157	1354885	6399441
Mellein	Other polyphenols	Hydroxycoumarins	35567121	42122936	38540876	879007	938370	682271	964524	1	1715335	644580	443757	1052988	1170321	404070	723537	191601	480293	556074	1625964	2714691	2260867	1154410	105783	377737	1	291305	320360	1	1	1	3025859	1040555	1	763634	521653	484578	633211	1	587363	2740514	2777094	1	1249265	916186	1129356	1877070	1815758
Esculetin	Other polyphenols	Hydroxycoumarins	36378243	40058631	51257151	667763	911111	1453932	963682	982391	1278281	928802	466379	794262	800295	1	664139	438403	874158	2216859	534266	1582762	594620	1097030	3149211	1	1	1	1	855453	880224	2005038	1	1	1	1027811	1922135	479848	1	1	1	1724332	2953221	1163081	1100539	903847	964357	753027	1925613
Esculin	Other polyphenols	Hydroxycoumarins	83034107	128292960	91384722	1	591371	470787	2411243	2626967	7021510	1	1	1	589615	1	416663	1905276	957063	1	2283294	3887601	8393449	1	1	1	1	2638924	1578170	3934636	2322739	2119185	1573971	1	7443062	230322	1639912	1610237	1538584	2967189	1	650417	596410	1460194	6797541	3472058	8905705	2208383	1039196
Anethole	Other polyphenols	Hydroxyphenylpropenes	44737352	21335586	3310470	4305728	2739455	1097631	1	1	1	1	1128749	4023362	159894	1	521259	2455214	739162	951035	1	1	1	1	1	1	1	1	1	1	1	1	1	1	1	4864424	1488152	5596384	1	1	1	6666885	2369681	5630311	1	1	1	2436233	788711
Estragole	Other polyphenols	Hydroxyphenylpropenes	52525617	39211935	20540713	4305728	2739455	1097631	1	97697	122157	1823186	1128749	4023362	159894	1	521259	2455214	739162	951035	110271	1	215563	1	600667	1790991	1	382720	266165	492369	567129	211493	1	1	1	4864424	1488152	5596384	1	1	1	6666885	2369681	5630311	343994	432690	331188	2436233	788711
2-Methoxy-5-prop-1-enylphenol	Other polyphenols	Hydroxyphenylpropenes	1926831929	2893866840	2504238966	14866089	9287079	13835442	106681976	132940000	137357888	2023632	16143185	14231451	112508592	41750636	47961468	8650101	6702415	11094049	109966352	170862224	147277312	10512530	1	23638308	39098732	24463316	29571826	8420353	6640295	8164102	1	1	1	19959572	15055972	21352372	130474704	26819592	122020680	25048704	14405398	17099970	99914960	90732888	89297760	1	32608774
Eugenol	Other polyphenols	Hydroxyphenylpropenes	2086489560	2893866840	2504238966	14866089	9287079	13835442	106681976	132940000	137357888	2023632	16143185	14231451	112508592	41750636	47961468	8650101	6702415	11094049	109966352	170862224	147277312	10512530	1	23638308	39098732	24463316	29571826	8420353	6640295	8164102	1	159657632	1	19959572	15055972	21352372	130474704	26819592	122020680	25048704	14405398	17099970	99914960	90732888	89297760	1	32608774
Acetyl eugenol	Other polyphenols	Hydroxyphenylpropenes	46300276	49010088	53850930	169190	81180	427427	233569	1	372029	184704	306443	1159215	589916	966550	380041	1655934	375326	2111439	391683	550569	596985	734380	1799652	1269974	1290356	1703751	1464809	4152187	174987	593503	454771	1	703011	2545404	2522603	1	1285987	1265830	1	1	4621807	1898633	3560920	1798004	1907502	594568	350173
[6]-Gingerol	Other polyphenols	Hydroxyphenylpropenes	3716395	17935887	23695160	404044	329228	1	1	1	1	1	1	1	1	1	1	320421	1	481047	1	1	1	1	1	1	1	1	1	1	1	1	1	1	1	1	1	1	1	1	1	349666	1	289413	624081	472890	445572	1	1
Guaiacol	Other polyphenols	Methoxyphenols	64992309	72469006	87789118	2381615	2044115	2278377	507772	1213943	1159896	1	1335942	2941880	677100	312728	442830	3445137	1951093	4034004	352184	1229891	1672957	1	1196017	4488973	112718	635835	120934	3565751	2629515	3107884	840061	722400	1	1801874	2931240	2814674	1	112067	177340	3094126	2737049	3272614	1190799	401753	1057217	1731914	4102834
1,4-Naphtoquinone	Other polyphenols	Naphtoquinones	202208273	313327166	139066572	1012196	294359	2870092	3825610	9920755	6564308	4791024	1833898	9646537	20125496	1	21157406	225309	7705968	317733	3671436	10244225	2917783	1	2188301	24357492	11367657	330661	11073882	426818	9365623	946988	10089290	2329205	128400	1912445	1079744	495396	290908	463687	1	1975905	1287131	566905	13653676	323724	430297	460748	1971375
Juglone	Other polyphenols	Naphtoquinones	36887635	58235656	21467078	511209	738418	465748	696132	2021698	4046284	208031	548373	256024	1501263	1	257566	277966	209263	114032	1880248	3582010	3106009	1	472248	268763	1	1	1	97934	122800	346583	1332672	3717872	1	1288622	601124	797239	1	1	1	1515845	1133116	1314145	1197117	1133322	1127950	629809	524629
Catechol	Other polyphenols	Other polyphenols	2114277	2268560	3741889	1	1	1	1	227612	257343	1	1	1	1	1	1	1	1	1	1	1	1	1	1	1	1	1	1	1	1	1	1	1	1	1	1	1	1	1	1	187029	165995	1	612429	410895	252939	1	1
Pyrogallol	Other polyphenols	Other polyphenols	73998990	57291429	95843259	374563	931776	199911	2482829	2598295	2422201	1	342755	216199	3962779	4316412	3231749	1	1757024	323746	2528495	2721233	1798160	1	180505	737161	8344301	1	4153278	1	1040651	935230	2862376	1723548	1	331278	238212	542386	3673362	2953759	3246124	2012736	390189	1538664	4344655	2442511	2099931	778447	246281
3,4-Dihydroxyphenylglycol	Other polyphenols	Other polyphenols	46762430	69544780	52178475	1238146	330578	326929	1718200	1068115	1101298	1	508315	648754	2030957	1702328	283971	1135177	3186918	457037	356502	1085458	838130	4123233	1	1104754	2716589	2215989	1332101	1333159	1566045	731718	481706	550632	1103237	603232	365923	465190	2483868	1919685	1	735552	363015	522316	1959472	1327585	740613	2034563	1633200
Coumestrol	Other polyphenols	Other polyphenols	231498552	126694874	171043307	156782	660155	6741370	1518392	1479233	2792056	22854254	10928738	1328039	1806304	3368718	348983	6704498	6804202	9967014	701212	2468228	2316457	26192816	21251990	18349574	3070268	3423186	4074776	8465114	5625017	1	1825381	503553	1	11487034	11164290	12388181	3663930	3300066	3651694	286957	5477253	1197159	646220	996371	1513085	402015	3034927
Arbutin	Other polyphenols	Other polyphenols	202006456	355069643	273238083	4687857	7610627	5724633	722072	886492	857709	1	8427896	566558	226283	3063014	1	11121512	14436290	11532908	600849	635338	664195	15308833	4656469	1	268163	2969164	6760644	16504861	18046956	15452599	10978743	8771509	3672474	1125534	6365727	847522	234357	3289889	4830565	3028757	966094	711076	1128010	2977042	1347232	9135623	7668208
Phlorin	Other polyphenols	Other polyphenols	745858504	389243392	766869356	1	10507515	8885686	50094368	47846432	32757600	9219681	8995492	1	1	44155136	42246152	11647541	10118981	9154839	41819976	32203504	24281294	6334422	1407964	1969521	70376440	43788248	54300824	10942047	9005372	8830048	1	1	1	1	10217461	10207506	51981628	43768332	1	21053916	12236789	1	1	3041337	2462442	7256016	10606012
Thymol	Other polyphenols	Phenolic terpenes	81633207	94996527	26232408	5066978	3986539	4971155	1165272	1078935	1197793	1	1	5840468	1	1	1	6283647	3064517	5957545	1200101	1	1459511	1	1	1	1	1	1	3887300	4121413	8343643	1	1	1	2801072	2051014	6322096	1	1	1	3492016	2454071	6888100	1	1	1	3523874	2765019
Carvacrol	Other polyphenols	Phenolic terpenes	92780599	106571538	41410824	5066978	3986539	4971155	1165272	1078935	1097632	1	2033099	5840468	521829	1	353568	6283647	3064517	5957545	1200101	595319	1459511	157385	1013642	1	607934	1	466561	3887300	4121413	8343643	1001249	412997	639741	2801072	2051014	6322096	1	1	1	3492016	2454071	6888100	1745833	984595	713815	3523874	2765019
Carnosol	Other polyphenols	Phenolic terpenes	53154251	76331499	51412108	1	9580810	774817	1	1	1	1	2555339	2174881	1	1	1	5995168	8309661	1	3882492	803574	1	1	1	1	1	1	1	1	1	1	1	1	1	3688956	1	2206069	1	1	1	5011833	3164872	1	2274238	2731513	1	3337575	2245246
Rosmadial	Other polyphenols	Phenolic terpenes	141913205	114860418	81845493	1926352	638661	1056686	5704897	4838324	7008271	1	711003	639555	1	1	1	1923798	2914930	14567645	6141260	551319	11912844	419166	1	1	1	3450130	4762960	3400102	1448010	867907	1225153	634584	3702648	2372575	559752	460089	32263496	3825025	1	3009534	570327	2014604	1289716	1239048	13862826	725810	1125657
Epirosmanol	Other polyphenols	Phenolic terpenes	66103686	106700278	80725282	2318272	3001832	4271083	926798	1628524	1535213	1	1939688	1622759	1	1	1	5606750	2825959	252206	2345393	1561817	331879	1	1	1	1	1	1	1536980	7880167	941619	1	1	1	1030087	2667833	5771525	1	229515	1166260	3646190	2326727	2069194	2070395	1500049	3098958	2606890	2960493
Rosmanol	Other polyphenols	Phenolic terpenes	24559463	83676484	59133877	2318272	3001832	1	926798	1628524	1535213	1	1	1	1	1	1	1	1	1	2345393	1561817	331879	1	1	1	1	722725	717536	1	1	1	1	1	1	1030087	2667833	5771525	1	1	1	1	1	1	1	1	1	1	2960493
Tyrosol	Other polyphenols	Tyrosols	17393802	33171415	31956368	143812	185009	567438	943731	1	853951	1	1	1	353480	385515	171791	1	1	1	2239592	1	1961897	360338	219947	104467	256483	1624359	562180	117337	193765	1851758	543501	577950	1	162443	293775	1	291383	500652	1	306010	383066	1	1	490622	747537	379618	582984
Hydroxytyrosol	Other polyphenols	Tyrosols	65846762	75039405	180256189	1554661	1741564	1	1004415	4873807	4182181	136939	2853004	1606278	5082745	1	1036062	1	1481725	772370	608919	2563614	2451335	769784	840332	3995711	954920	1665054	1	1	379730	403425	892435	984105	1023328	1008320	1	1337598	1	1	1	1608816	738337	2481876	6254893	1884417	6674053	740998	1195479
p-HPEA-AC	Other polyphenols	Tyrosols	53557596	43895066	23059292	239424	454764	390349	848983	423945	1003609	1	405245	407983	162791	1	4354197	490206	1	719081	753208	339587	770172	653746	1	245264	6781166	6339648	6290696	637093	7205563	601028	795100	1	1822853	355267	228595	205185	211954	732513	1	1651019	658494	1249823	1640394	1530751	1957894	387224	285806
3,4-DHPEA-AC	Other polyphenols	Tyrosols	14398121	113265530	113846386	132098	1096689	1	270743	745057	347856	1	1	1	1	1	1	1	1	1	189551	189657	1001338	1	1	1	1089118	1	1262417	1100127	1	670208	683200	763950	2767966	1	1	1	74391	1	1374426	1	1	1	299131	340175	1	1	1
p-HPEA-EDA	Other polyphenols	Tyrosols	106623299	146052668	299178331	1446440	1242796	1708910	4952532	3976695	6729603	1	2336301	1074463	1749597	543492	3890108	3838205	5391796	3270845	4430299	5988832	6486523	1	1	1	1	278902	266743	3669857	2298409	5292542	1481322	2165305	1	1152844	2011715	2297055	1288528	1	2903650	2052597	1604165	1347971	6021879	5130072	6302299	4305215	442270
Hydroxytyrosol 4-O-glucoside	Other polyphenols	Tyrosols	419338630	324554930	223578611	3581636	2752558	57214840	5239753	5073241	14446442	4609658	19349646	7223776	5896783	4008478	10719602	8977576	8732354	3797315	5611488	11846771	1608127	1	2233852	1972992	3668281	15173021	10479498	11028656	5027850	4892996	5382564	26781794	5569286	20065502	3694951	4674634	7245340	14221922	7640727	4388242	50036232	4580731	14948431	7272409	7668674	1908458	4611886
3,4-DHPEA-EDA	Other polyphenols	Tyrosols	70405962	87313878	65553549	871684	1476513	1173416	2451645	2660555	3756208	359957	704458	801878	240528	1	149433	811611	239798	1043083	1317969	2759767	1962425	420610	1	184128	2821751	3955398	5511873	4917074	812618	2292888	1618249	2839647	1070568	682525	747960	2482983	464590	1	134031	1011976	1110722	1057803	2006943	3115869	8364825	1026206	2187689
Ligstroside-aglycone	Other polyphenols	Tyrosols	195382791	296680650	223295898	9902240	7398265	11015326	5386653	1480620	6555150	1	8183617	557458	854677	5387191	178892	9930782	698105	1408186	269607	4978778	5032294	2159191	1	4420674	291521	5316379	4929789	12362314	10723307	4040509	1	1	1	91089	8166433	9096743	4727984	6621884	1	6577826	8624779	9536738	1	12354074	6123709	11118982	13564283
p-HPEA-EA	Other polyphenols	Tyrosols	195382791	296680650	223295898	9902240	7398265	11015326	5386653	1480620	6555150	1	8183617	557458	854677	5387191	178892	9930782	698105	1408186	269607	4978778	5032294	2159191	1	4420674	291521	5316379	4929789	12362314	10723307	4040509	1	1	1	91089	8166433	9096743	4727984	6621884	1	6577826	8624779	9536738	1	12354074	6123709	11118982	13564283
Oleuropein-aglycone	Other polyphenols	Tyrosols	68435614	55364025	134016197	160341	1394906	2459658	1701126	5529956	368226	1	1266805	2154853	1	1525467	600005	412193	2123960	4660371	1196359	1	3419205	1	1	1	1458865	4742305	4645600	661023	5351186	2143445	1145942	1457226	1	1951568	107381	199942	4417584	1882475	1	2758745	2795479	2140280	383911	644749	574469	380006	759019
3,4-DHPEA-EA	Other polyphenols	Tyrosols	68435614	55257240	134016197	160341	1394906	2459658	1701126	5529956	368226	1	1266805	2154853	1	1525467	600005	412193	2123960	4660371	1196359	1	3419205	1	1	1	1458865	4742305	4645600	661023	5351186	2143445	1145942	1457226	1	1951568	107381	199942	4417584	1882475	1	2758745	2795479	2140280	383911	644749	574469	380006	759019
Oleoside 11-methylester	Other polyphenols	Tyrosols	56046932	82073278	77086545	4033901	2332097	521363	1358317	948884	867058	1	1	1	1	1733505	610205	3897423	3369506	1223255	2366256	1509819	865949	915774	719371	1	1	1	1	3803450	3373358	5726624	3914843	2506637	1244919	1393501	295749	875286	1	1	1	1238532	431648	901565	831189	1010412	1226525	2598173	795768
Oleoside dimethylester	Other polyphenols	Tyrosols	102810577	57068674	34523880	818023	795309	1032353	1692144	477598	552915	1	2051364	1044224	682890	19755384	318078	799555	852020	895597	1409836	598188	481625	1478666	1	1788496	9650896	17930400	1	1943301	1	861592	1	1	1	1024349	973352	1008952	11633839	15519630	1	1	469767	548534	1348894	596506	1776291	2240030	1
Ligstroside	Other polyphenols	Tyrosols	14302182	37124680	324899746	400344	1	473059	578674	310398	318548	1	226392	276887	1	1	1	291263	641159	276416	299859	312539	1	1	1	1	205198	1	963037	1	1	1	1	402530	482734	227666	513072	223612	1118308	1058206	473566	564991	584572	361112	1238469	409817	1069740	1	387997
Demethyloleuropein	Other polyphenols	Tyrosols	183275526	364379587	189151245	6220728	6174887	2367021	1336374	2115341	2378770	11625957	1862458	2000449	1	1	1	482629	1307778	1679454	1692728	14045561	9150274	1	1	1	17845096	15048178	17071670	1256407	1193019	1145865	1702853	3369351	7741414	2618487	1847200	1964315	19837100	873366	926189	2473555	2597472	1826174	2810659	3200470	11486271	2722341	1502016
Oleuropein	Other polyphenols	Tyrosols	5870000	191023129	390497190	1	1	1	167131	1	231540	1	275941	329227	1	1	1	1	141739	278894	191829	153305	214025	1	1	1	1	1	1	1	1	1	1	1	1	227738	398862	184489	1	408427	298845	389851	493562	343646	211460	244873	684594	179459	629832
Scopoletin	Phenolic acids	Coumarins	91508553	98905211	51713086	2783378	2181636	3239814	1451074	3429221	1315689	1	3178341	3231339	1650443	1919122	1	2197713	1433654	2835996	2246176	821309	8118876	1995389	1270696	3161620	1065041	1555104	1787072	1613254	1122926	2327494	1035302	2784743	526001	2111575	3182481	3927829	1457069	212671	1533639	3042283	3946267	3643653	1895248	2154188	2123225	715380	951389
Benzoic acid	Phenolic acids	Hydroxybenzoic acids	16437128	19831178	45120841	228355	190152	288474	252266	268492	204040	1	239586	152952	1	1	1	243796	265329	277028	987532	1133026	2028418	1	1	1	1	1	1	229408	258342	324804	308227	4676032	1	171747	170704	180852	904705	1	687033	195536	186827	319576	408917	394605	260355	476146	551335
2-Hydroxybenzoic acid	Phenolic acids	Hydroxybenzoic acids	53149667	82695867	232452635	1	1534983	6150534	1	1	1	8907326	1	2971904	1	1	1	2165314	1	5965852	1	1	1	1	1	1	1	1	1	2090833	2076629	1	1	1	1	3381343	1	2969308	1	1	1	4122235	1	3706086	1	4703839	2403453	3071885	6260793
4-Hydroxybenzoic acid	Phenolic acids	Hydroxybenzoic acids	384871417	656995933	661099656	3037773	1534983	6150534	17408230	15247670	23030380	1	9102877	2971904	18265034	17241596	15380955	2165314	2142912	5965852	2082590	13257488	17171208	1	1	1	22122524	21401604	23660368	2090833	2076629	2831648	2918368	8917432	10115884	3381343	3190672	2969308	19602576	30471248	22153936	1	9884913	3706086	14111448	4703839	2403453	3071885	6260793
2,3-Dihydroxybenzoic acid	Phenolic acids	Hydroxybenzoic acids	42	42	5086211	1	1	1	1	1	1	1	1	1	1	1	1	1	1	1	1	1	1	1	1	1	1	1	1	1	1	1	1	1	1	1	1	1	1	1	1	1	1	1	1	1	1	1	1
2,4-Dihydroxybenzoic acid	Phenolic acids	Hydroxybenzoic acids	42	42	5086211	1	1	1	1	1	1	1	1	1	1	1	1	1	1	1	1	1	1	1	1	1	1	1	1	1	1	1	1	1	1	1	1	1	1	1	1	1	1	1	1	1	1	1	1
Gentisic acid	Phenolic acids	Hydroxybenzoic acids	48637241	33311126	24057508	878448	572843	765067	2913704	1933141	2116929	528218	538523	1078805	1307694	1682986	1	1496081	502077	661164	3180184	2624251	2221296	1	1168914	282645	1136193	1446573	1543188	847149	725608	960668	196933	1	2266216	582905	432942	603568	1289803	1632629	1	1	531018	743007	2125094	3447386	1673386	939545	448184
2,6-Dihydroxybenzoic acid	Phenolic acids	Hydroxybenzoic acids	48637241	33311126	24057508	878448	572843	765067	2913704	1933141	2116929	528218	538523	1078805	1307694	1682986	1	1496081	502077	661164	3180184	2624251	2221296	1	1168914	282645	1136193	1446573	1543188	847149	725608	960668	196933	1	2266216	582905	432942	603568	1289803	1632629	1	1	531018	743007	2125094	3447386	1673386	939545	448184
Protocatechuic acid	Phenolic acids	Hydroxybenzoic acids	26240781	16846654	16843690	878448	572843	1	2913704	1933141	2116929	1	538523	1078805	1	1	1	1	502077	661164	3180184	2624251	2221296	1	1	1	1136193	1446573	1543188	1	1	1	1	1	1	582905	432942	603568	1	1	1	1	531018	743007	1	1	1	1	448184
3,5-Dihydroxybenzoic acid	Phenolic acids	Hydroxybenzoic acids	27914166	16846654	16843690	878448	572843	1	2913704	1933141	2116929	1	538523	1078805	1	1	1	1	502077	661164	3180184	2624251	2221296	1	1	1	1136193	1446573	1543188	1	1	1	1	1	1	582905	432942	603568	1	1	1	1	531018	743007	1	1	1673386	1	448184
Vanillic acid	Phenolic acids	Hydroxybenzoic acids	114415470	125406725	94953259	744944	747636	942081	1078068	5583175	2247922	2688962	2852293	489653	1	9477540	1080140	908511	2664782	1644760	1959168	2732810	4061521	1	3480775	1717044	8300776	1	8699629	4840364	4280599	3883622	1423337	12780339	1	537289	361096	322776	1	10036622	3337849	2469876	1	2386011	1	1070301	2583192	1546042	5371075
Gallic acid	Phenolic acids	Hydroxybenzoic acids	304919584	247880031	93403732	1819489	1	14384462	11789331	10197652	15627596	1	11154683	1779185	6224169	8016400	5439375	10801828	9121290	1428212	12774089	12917644	17125644	1	1	1	1	6124040	7469622	19724732	12155137	15298270	7607701	4330195	16576479	1100212	8249628	1622582	7212815	7824694	1	1874414	1857323	1346247	8955731	12442079	12546627	5857614	3150788
Gallic acid ethyl ester	Phenolic acids	Hydroxybenzoic acids	21181234	36796296	60978831	559277	605365	1276637	727969	455250	681363	1	1	1	1	1	1	1316818	2320191	262088	112545	184787	149977	1	1	1	1	1	1	4245514	123420	4924026	269978	391217	270323	1	1	1	1	1	1	327645	1	382386	795957	339177	459305	943972	1262523
Syringic acid	Phenolic acids	Hydroxybenzoic acids	21181234	37799846	60978831	559277	605365	1276637	727969	455250	681363	1	1	1	1	1	1	1316818	2320191	262088	112545	184787	149977	1	1	1	1	1	1	4245514	123420	4924026	269978	391217	270323	1	1	1	1	1	1	327645	1	382386	795957	339177	459305	943972	1262523
4-Hydroxybenzoic acid 4-O-glucoside	Phenolic acids	Hydroxybenzoic acids	160044963	380950444	666801643	5444420	1	7069508	1748584	852636	7635811	1	5454497	1595300	3460875	1	4059745	1	2746791	6118471	4632833	7768411	10392189	5437576	1	4092086	3065798	1	3058059	4733369	1266244	3472948	4311658	18127896	8580759	1492846	6957380	5327560	1	1	1	1	7147432	4104129	2493538	1514278	5881326	1771498	1
Ellagic acid	Phenolic acids	Hydroxybenzoic acids	48828326	57822306	51884053	591403	1321617	5109577	1301393	1256373	385858	1	3611840	758566	1588403	1	2661696	581922	407597	2940854	377724	344424	1273194	1633728	1	409203	1	1	1	800681	461039	1707750	487424	1240974	1	610851	4327437	1	2666654	1	2603444	1	4568267	382443	741173	277685	1397122	263238	845965
Protocatechuic acid 4-O-glucoside	Phenolic acids	Hydroxybenzoic acids	688822362	628502651	425788089	41786480	1	44629720	4820878	4209027	3983934	31380700	44158584	42407488	2308701	193723	273150	1	40345720	40706900	8773436	4347235	3614876	1	34705424	36886048	725673	702934	1	96164416	3095609	3617065	35866292	5568724	1	251475	284743	38961804	546718	1217671	1	5570787	53490852	46205480	2934981	2146862	1938246	37952880	38471280
Gallic acid 3-O-gallate	Phenolic acids	Hydroxybenzoic acids	19107940	29822383	22544465	1081947	367730	284175	379953	320455	280768	1	565198	448687	211802	451676	442559	534906	565638	1069667	1594684	496523	622736	397035	253563	136508	443528	550798	763521	429204	442954	1595973	115273	208316	1	215679	281430	135190	578558	628175	685840	291121	172503	166909	406736	325741	164279	749362	445331
Galloyl glucose	Phenolic acids	Hydroxybenzoic acids	195707255	113267977	53709378	8274531	7050829	8017326	7025279	6111759	10546218	1	11187724	8101147	1	1	1	7010540	1898109	9721746	6412011	7621788	12208527	1	1	1	3685010	3128483	5356143	1040256	7711192	8772946	3254811	1	1	4694549	6959114	8446070	1	1	1	5919312	5644003	6015389	5340811	1	8551619	2471063	2040170
Gallic acid 4-O-glucoside	Phenolic acids	Hydroxybenzoic acids	223670022	123005871	74751685	8274531	7050829	8017326	7025279	6111759	10546218	1	11187724	8101147	1	1	1	7010540	1898109	9721746	6412011	7621788	12208527	1	1	1	3685010	3128483	5356143	1040256	7711192	8772946	3254811	1	14229998	4694549	6959114	8446070	4287054	5430719	1	5919312	5644003	6015389	5340811	4015000	8551619	2471063	2040170
5-O-Galloylquinic acid	Phenolic acids	Hydroxybenzoic acids	54424586	33560673	32861737	2281282	2422487	776334	1499118	789061	2072616	1	323010	136973	979407	705812	352646	164073	1009373	1886947	5251155	1153723	2018704	1	1	1	1077882	638124	1276919	245444	213372	4253617	231477	2251941	7473623	424596	403458	3333237	593047	407124	1	263127	421030	4266235	1455960	748345	623302	386943	432085
Ellagic acid arabinoside	Phenolic acids	Hydroxybenzoic acids	121198218	79958490	21854309	151878	9859537	7634527	1042171	963830	1601200	338243	137107	201060	512026	753979	899958	7863403	7986795	8141938	1611095	1712911	1718251	302205	1	268187	456886	1	773082	9405291	11245342	9161268	1	1	1	163032	4992272	155155	679952	1073488	901867	13684915	130408	10506592	934234	1787358	1446770	294587	4627154
Ellagic acid acetyl-arabinoside	Phenolic acids	Hydroxybenzoic acids	7316452	141446	42	443259	405872	540936	1	1	1	1	447483	484737	1	1	1	409762	295676	500615	1	1	1	1	1	1	1	1	1	322180	380491	475485	1	1	1	316744	491571	482221	1	1	1	346924	508462	464009	1	1	1	1	1
Ellagic acid acetyl-xyloside	Phenolic acids	Hydroxybenzoic acids	7316452	2108927	42	443259	405872	540936	1	1	1	1	447483	484737	1	1	1	409762	295676	500615	1	1	1	1	1	1	1	1	1	322180	380491	475485	1	1	1	316744	491571	482221	1	1	1	346924	508462	464009	1	1	1	1	1
Ellagic acid glucoside	Phenolic acids	Hydroxybenzoic acids	22035554	7849955	27408562	1246618	925550	320309	1	176331	348655	1	1203286	1318768	354880	345101	459118	566361	666570	214830	285427	330511	430540	1	1	1	616374	740351	378572	498786	721224	906228	166538	397974	652127	643387	74962	1183934	307943	381719	549866	1053613	1360887	1255406	328766	265266	358771	1	1
Valoneic acid dilactone	Phenolic acids	Hydroxybenzoic acids	42	3421777	1455139	1	1	1	1	1	1	1	1	1	1	1	1	1	1	1	1	1	1	1	1	1	1	1	1	1	1	1	1	1	1	1	1	1	1	1	1	1	1	1	1	1	1	240189	202178
Cinnamic acid	Phenolic acids	Hydroxycinnamic acids	391170653	542855789	670081980	11758297	8269669	16291517	10281685	10303613	9133635	1	13860865	16841958	1	1	1	8606671	4902098	11302557	8515027	7196846	7773341	1	1	1	6773914	7285100	6029291	10215183	5274671	6426360	5275446	5728564	4264387	17170528	19477248	25700336	7354977	7111993	1	22380592	21140140	17693474	21215968	16129285	13485409	7519415	8862836
m-Coumaric acid	Phenolic acids	Hydroxycinnamic acids	136145187	182166991	68450266	9545148	7478985	6564931	1	1	1	1	9683431	10371085	1	1	1	10345600	8696149	7480075	1	1	1	1	1	1	1	1	1	6250400	10333540	7902045	1	1	1	7898749	8844935	4242193	1	1	1	7454587	7039032	6014277	1	1	1	8628508	9495554
o-Coumaric acid	Phenolic acids	Hydroxycinnamic acids	136145187	182166991	68450266	9545148	7478985	6564931	1	1	1	1	9683431	10371085	1	1	1	10345600	8696149	7480075	1	1	1	1	1	1	1	1	1	6250400	10333540	7902045	1	1	1	7898749	8844935	4242193	1	1	1	7454587	7039032	6014277	1	1	1	8628508	9495554
p-Coumaric acid	Phenolic acids	Hydroxycinnamic acids	197845653	212347930	155906353	9545148	7478985	6564931	2482176	2514884	3418918	1	9683431	10371085	870665	3438181	1151863	10345600	8696149	7480075	2592720	2508623	3829472	3412803	1	1	3311076	3276549	3244151	6250400	10333540	7902045	1575352	2227270	3537285	7898749	8844935	4242193	3354209	3324037	401966	7454587	7039032	6014277	4393527	3817404	3017357	8628508	9495554
Caffeic acid	Phenolic acids	Hydroxycinnamic acids	76997337	221324423	603271838	1231583	109894	1	4272366	3299929	4479864	1	1	404340	1	1	1	165235	1940244	869666	4208595	4325337	4818392	1	1	1	2474136	2628662	2759084	584768	357292	615691	140131	10192018	5253887	189029	1095531	594444	2198562	2163188	1	268269	1098697	1046928	4728644	4033094	4449827	5833596	6368251
p-Coumaric acid ethyl ester	Phenolic acids	Hydroxycinnamic acids	22291776	20749061	17013328	238417	565521	955304	544572	131718	1	1719084	1342092	232921	1	1	1	305441	714286	1276449	168948	141402	351854	1984500	1946879	260459	198921	200666	209552	535103	810864	308002	327753	115448	1	1239449	1282950	419634	230349	169541	1	304640	1449846	168980	663539	524239	252447	529468	432568
Isoferulic acid	Phenolic acids	Hydroxycinnamic acids	318846913	147711438	274437530	665029	472739	7420259	6023475	5855731	5358580	2842067	7941809	838013	6899135	10811129	5022636	4078945	829489	25946656	2249275	3793110	3951133	1	367326	7058393	8138170	10684632	6476694	27662746	19035914	36612908	1010342	5160135	2307984	6332204	945655	6202178	10084153	13241547	12420073	1232052	10287741	1046168	7720020	13597850	10222817	978468	1224520
Ferulic acid	Phenolic acids	Hydroxycinnamic acids	318846913	147711438	274437530	665029	472739	7420259	6023475	5855731	5358580	2842067	7941809	838013	6899135	10811129	5022636	4078945	829489	25946656	2249275	3793110	3951133	1	367326	7058393	8138170	10684632	6476694	27662746	19035914	36612908	1010342	5160135	2307984	6332204	945655	6202178	10084153	13241547	12420073	1232052	10287741	1046168	7720020	13597850	10222817	978468	1224520
Hydroxycaffeic acid	Phenolic acids	Hydroxycinnamic acids	754943855	994255387	845486793	6262079	5223849	5604398	19665494	45275660	49044208	1	5668277	5091439	67623408	26506900	1	5254518	4235989	7408621	32314100	6981512	39898964	6958677	1	7593785	27110848	25436424	24973572	5640840	4611960	5391553	13143560	34941776	62950516	7417896	5957312	10114506	19831192	28525844	26246800	10839041	1344750	5791074	23966736	21919514	42176260	4419964	5071050
Caffeic acid ethyl ester	Phenolic acids	Hydroxycinnamic acids	62127965	60393750	80097557	2962393	2298942	5318220	251397	807057	372427	1	10103592	2655202	1	1	1	3291484	2035704	5816575	243743	247188	780095	1	1	1	1	1	1	2942944	1623018	708172	405313	118786	1	3604582	10039802	1669850	1	1	1	216582	1	2676622	433470	258056	246734	1471173	3045274
p-Coumaroyl glycolic acid	Phenolic acids	Hydroxycinnamic acids	87168749	71941415	26601628	2985149	665430	803963	471281	515797	504512	1	766497	524508	4796723	1084840	1	1957738	3241922	1	4885319	3877652	3811484	230269	1068166	1	4426100	1781962	1080556	1747556	1091110	1909619	7388462	6214926	13443487	474347	1796225	1786053	2823026	291604	1	694461	2815188	3232835	612965	668380	698632	1233020	1295541
Sinapic acid	Phenolic acids	Hydroxycinnamic acids	128112356	220177840	151546500	9236123	4529034	5243586	1588679	1904052	1229312	1	11861523	5255174	213406	1601351	146897	3289432	3082499	12842562	583215	1417064	372922	1	1	5625037	1346438	1273977	1220894	4939367	2706137	5091360	2128954	1013310	1	9000821	3425930	3925905	1	1	1	5209424	3410832	4421901	3488190	2912385	2574656	9176377	5201689
p-Coumaroyl malic acid	Phenolic acids	Hydroxycinnamic acids	150158576	123961166	102654345	1483618	1274913	7127771	7160692	1286280	1214210	1	1397255	1532539	1889127	2666078	5818593	1434458	1202220	6162641	1936062	12952272	3936643	1	1	1	3371022	2807763	2757059	4352281	5366674	5803484	1131900	18132240	12829429	1193650	1511178	7078857	3105424	2340200	2416376	1468837	1695907	1537151	4167574	3220439	3395755	566046	160953
Caffeoyl aspartic acid	Phenolic acids	Hydroxycinnamic acids	458754247	334734868	120201705	2771437	2815945	1901396	27344690	7082530	8282648	1	2250044	1862568	9494846	11731181	3721542	2766559	1162464	1256188	24587648	4900029	94984712	489788	1	466926	7089802	8690387	40544500	4868259	1397746	2029723	1	3773074	76547864	2257224	3233433	2876215	13801317	23063424	1	2935326	3189846	2299312	21691008	16773054	11819588	1414145	2231774
p-Coumaroyl tartaric acid	Phenolic acids	Hydroxycinnamic acids	434124693	253485603	252079083	18520516	15898383	23125168	19227480	5945729	2500542	1	18151408	18333208	15986848	7232806	1650817	19311112	12338757	22070752	2714632	1894371	1298619	1	1	1	13219293	5825158	1	17335100	14837634	19685100	12047560	3471719	1	12729429	18578300	18647012	8404458	1	6259259	16149473	20385880	18673080	6469365	3068073	12137645	5113221	5519283
Avenanthramide 2p	Phenolic acids	Hydroxycinnamic acids	150812376	406547634	582710786	6032935	1776939	1450925	1759208	4304048	7790264	1	3203694	7549060	5257137	5003030	11043479	11991317	12859385	4081155	3975109	4414132	2482452	1	1	1	1	1	1	4124639	1156048	1	7486756	3369173	1	1	2705320	8446973	1	1	1	3124726	3013855	1317477	12444772	3785183	4863172	14024358	16905438
Cinnamoyl glucose	Phenolic acids	Hydroxycinnamic acids	285255320	404386472	245233901	891287	287529	3859342	19699284	8587166	11998515	1	4761423	3988132	13870270	1	6586202	708295	615278	774676	14452906	9882234	9189889	1	1	1	13764810	10815422	10269142	2516472	3504049	1536132	13639163	1	11541976	4710017	4472195	5877768	12449673	13034180	1	6180535	6285956	5189330	18348408	18336428	12631229	4877583	1117979
Sinapine	Phenolic acids	Hydroxycinnamic acids	86942088	270554599	75419028	4308687	2680056	3207297	1217255	394166	881806	1102809	847012	1802223	4255507	6970191	549748	1067172	1837462	3564133	1	1064362	638195	1	1	1	9628815	1	2181563	7008429	319091	4453699	243924	345634	353207	2303042	316697	99114	6936834	4908750	1	2692424	2886098	2633975	1525020	1333619	384066	9280769	9404717
Caffeoyl tartaric acid	Phenolic acids	Hydroxycinnamic acids	62671869	66260902	59255776	2121132	392987	1146794	122721	5719102	324801	629062	1155368	724776	2005538	1	1965063	1213235	691142	2433769	5266084	334941	4803201	278029	5594319	370912	1	4031835	3868274	753229	688437	1171986	3873621	4505776	1	737144	414226	1060920	1	1	1	562323	706720	1078247	558456	570642	797051	2407231	1516947
Avenanthramide 2c	Phenolic acids	Hydroxycinnamic acids	4666632745	3747860514	745199170	250835904	247609248	319210272	29998240	25819312	9471787	239083472	2540937	926579	2603107	1760141	209671	243837456	193166208	269956608	31467252	22306712	25963818	1	262779504	279576448	738237	556977	1	233735120	221820160	266310352	51098220	24371790	1	295919648	298322400	287167872	2854244	1	3983234	41267776	54961272	332936992	34723880	7183079	49558812	181381216	199398272
Avenanthramide K	Phenolic acids	Hydroxycinnamic acids	4666632745	3747860514	745199170	250835904	247609248	319210272	29998240	25819312	9471787	239083472	2540937	926579	2603107	1760141	209671	243837456	193166208	269956608	31467252	22306712	25963818	1	262779504	279576448	738237	556977	1	233735120	221820160	266310352	51098220	24371790	1	295919648	298322400	287167872	2854244	1	3983234	41267776	54961272	332936992	34723880	7183079	49558812	181381216	199398272
p-Coumaroyl tyrosine	Phenolic acids	Hydroxycinnamic acids	138045499	147113724	103178725	3988415	2927859	5089196	1693525	860043	3353491	1	6136934	5355787	1151259	1298735	1	9627712	3134595	3962179	7406489	3777261	3776363	1	1	1	1	2251783	2307211	7403731	7573336	5401287	1	1	1	4854874	7492174	6162339	884122	1984019	1	5407138	6796560	3601908	4506706	4172712	3705746	2979484	5326385
Feruloyl tartaric acid	Phenolic acids	Hydroxycinnamic acids	38060932	45161804	44734268	225648	152712	153520	1851250	2530925	3317765	1	158758	222124	636169	270894	1373534	650442	137260	809948	1226026	368150	3838859	1	309202	294712	415310	312005	734065	645566	1166864	1933389	2410207	3762290	349549	360349	262119	369894	468844	843454	1	189037	279106	153886	2215683	1570944	1090470	386943	331516
p-Coumaric acid 4-O-glucoside	Phenolic acids	Hydroxycinnamic acids	350848522	562017275	409064801	40181852	12643393	8299028	1207803	553609	3905808	4364283	13307442	16197154	475078	552014	3092317	13405317	15850711	18597596	8813314	6582044	3665837	1	12614764	16521630	667805	491625	1	16758465	29074244	15586542	1	1	1	14464100	11921768	13894864	442458	407830	1	7537026	4123358	15716545	8250073	3709870	6970949	15773560	16383267
p-Coumaroyl glucose	Phenolic acids	Hydroxycinnamic acids	334478060	543770998	357278083	40181852	12643393	8299028	1207803	553609	3905808	1	13307442	16197154	1	552014	3092317	13405317	15850711	18597596	8813314	6582044	3665837	1	12614764	16521630	667805	491625	1	16758465	29074244	15586542	1	1	1	14464100	11921768	13894864	1	1	1	7537026	4123358	15716545	8250073	1	1	15773560	16383267
Avenanthramide 2f	Phenolic acids	Hydroxycinnamic acids	990287852	749991665	1421048465	2580245	58930500	3199931	54020572	1	36532660	1	3117901	3325713	1	1	1	53131744	41669304	73535592	45616648	35322144	26138262	1	60118468	1	1	758017	8523084	4332337	47182984	60717472	1	1	1	17636488	3579239	3804924	929596	315047	40732652	26863780	4109558	3347551	117343176	88472504	64399748	6084624	4040121
p-Coumaroylquinic acid	Phenolic acids	Hydroxycinnamic acids	136634650	120145849	104948246	3235209	4180324	1990128	3273958	3556143	5276738	440527	2187538	955734	2596142	2280831	3473552	10505816	9737347	4697883	4918403	4468017	5276873	1	1	1	1	1881497	2339397	9927838	2161912	3985290	3470104	3040109	1	3832382	2638670	5374415	2236370	2243306	1	3156243	2844640	2613614	1212776	5401621	5223297	1146765	5444213
4-p-Coumaroylquinic acid	Phenolic acids	Hydroxycinnamic acids	136977681	120145849	104948246	3235209	4180324	1990128	3273958	3556143	5276738	440527	2187538	955734	2596142	2280831	3473552	10505816	9737347	4697883	4918403	4468017	5276873	1	1	1	1610203	1881497	2339397	9927838	2161912	3985290	3470104	3040109	1	3832382	2638670	5374415	969199	2243306	1	3156243	2844640	2613614	1212776	5401621	5223297	1146765	5444213
3-p-Coumaroylquinic acid	Phenolic acids	Hydroxycinnamic acids	136977681	120145849	104948246	3235209	4180324	1990128	3273958	3556143	5276738	440527	2187538	955734	2596142	2280831	3473552	10505816	9737347	4697883	4918403	4468017	5276873	1	1	1	1610203	1881497	2339397	9927838	2161912	3985290	3470104	3040109	1	3832382	2638670	5374415	969199	2243306	1	3156243	2844640	2613614	1212776	5401621	5223297	1146765	5444213
5-p-Coumaroylquinic acid	Phenolic acids	Hydroxycinnamic acids	136977681	120145849	104948246	3235209	4180324	1990128	3273958	3556143	5276738	440527	2187538	955734	2596142	2280831	3473552	10505816	9737347	4697883	4918403	4468017	5276873	1	1	1	1610203	1881497	2339397	9927838	2161912	3985290	3470104	3040109	1	3832382	2638670	5374415	969199	2243306	1	3156243	2844640	2613614	1212776	5401621	5223297	1146765	5444213
Caffeic acid 4-O-glucoside	Phenolic acids	Hydroxycinnamic acids	66247343	84810316	103414628	1977417	1557377	1990430	1786960	1311615	689196	946781	1767706	1713832	1	1	1	2309160	1411817	1963935	1651679	2032892	738469	1	992206	1217728	1	2699818	4543681	1472807	1442241	1688221	2606559	1	3087597	1093525	1914187	1773411	3523249	4329453	1	1532486	2243680	1876771	2036526	926224	1397700	3046259	3318506
Caffeoyl glucose	Phenolic acids	Hydroxycinnamic acids	66247343	84810316	103414628	1977417	1557377	1990430	1786960	1311615	689196	946781	1767706	1713832	1	1	1	2309160	1411817	1963935	1651679	2032892	738469	1	992206	1217728	1	2699818	4543681	1472807	1442241	1688221	2606559	1	3087597	1093525	1914187	1773411	3523249	4329453	1	1532486	2243680	1876771	2036526	926224	1397700	3046259	3318506
4-Caffeoylquinic acid	Phenolic acids	Hydroxycinnamic acids	440978872	245364670	116180523	20181494	16742935	19999316	8918261	8210567	12495809	1	14929991	15744650	4488711	1	5049827	19849506	11159080	23310776	7483522	7924807	8765279	3680807	1	6776686	3417476	5405864	5249193	16951006	19027770	22083500	3380673	8698343	3931148	9021048	13713004	13991965	5324123	8407381	1	13207033	18080400	17807704	11018120	13263867	13287226	6591741	6918718
5-Caffeoylquinic acid	Phenolic acids	Hydroxycinnamic acids	440978872	245364670	116180523	20181494	16742935	19999316	8918261	8210567	12495809	1	14929991	15744650	4488711	1	5049827	19849506	11159080	23310776	7483522	7924807	8765279	3680807	1	6776686	3417476	5405864	5249193	16951006	19027770	22083500	3380673	8698343	3931148	9021048	13713004	13991965	5324123	8407381	1	13207033	18080400	17807704	11018120	13263867	13287226	6591741	6918718
3-Caffeoylquinic acid	Phenolic acids	Hydroxycinnamic acids	440978872	245364670	116180523	20181494	16742935	19999316	8918261	8210567	12495809	1	14929991	15744650	4488711	1	5049827	19849506	11159080	23310776	7483522	7924807	8765279	3680807	1	6776686	3417476	5405864	5249193	16951006	19027770	22083500	3380673	8698343	3931148	9021048	13713004	13991965	5324123	8407381	1	13207033	18080400	17807704	11018120	13263867	13287226	6591741	6918718
Ferulic acid 4-O-glucoside	Phenolic acids	Hydroxycinnamic acids	170461515	590343602	121454268	4368206	1	2373527	15637130	10096250	14494122	1	1	1	1	1	1	3676880	3551668	3349447	11339165	8902418	10541245	1	1	1	1	1	1	5848317	2944693	3593097	1	1	1	2153197	3781317	4250502	1	1	1	2624676	1	3123924	18901176	17743012	17167526	2524798	3180052
Feruloyl glucose	Phenolic acids	Hydroxycinnamic acids	261886938	781427800	269993707	4368206	2674787	2373527	15637130	10096250	14494122	1	1435788	2730595	1	1	1	3676880	3551668	3349447	11339165	8902418	10541245	1059395	6227591	1	1	5236963	11928052	5848317	2944693	3593097	7983015	17382972	7530134	2153197	3781317	4250502	10156971	14348765	1	2624676	2730408	3123924	18901176	17743012	17167526	2524798	3180052
Rosmarinic acid	Phenolic acids	Hydroxycinnamic acids	75067141	51773003	73259933	2755074	1007338	1975621	4433034	2920868	2156664	319762	1464915	1207356	4162617	2665780	180256	2681784	229494	2561614	153531	133619	2278142	1	1	1	4551466	2275354	3084719	1827184	1734878	1523078	3613668	3692322	1231382	623408	749451	1080706	2859114	2269063	541900	847010	1466693	1037945	4605754	1570893	593681	119725	2978880
3-Feruloylquinic acid	Phenolic acids	Hydroxycinnamic acids	259778285	128248072	108506251	4695874	1024390	3788229	7964267	11883786	12344576	625039	4615613	5741800	7446400	2346423	11319039	5872395	347319	4845338	7980943	6724798	8702487	1548776	1	553742	6317033	7692022	11615058	708537	3995177	4985861	3784952	10291327	5100108	6447121	880266	6720934	6482369	9557503	1	7005580	5849610	5662535	1904492	21134176	23272388	2273673	1952275
4-Feruloylquinic acid	Phenolic acids	Hydroxycinnamic acids	256806825	128248072	108506251	4695874	1024390	3788229	7964267	11883786	12344576	1	4615613	5741800	7446400	1	11319039	5872395	347319	4845338	7980943	6724798	8702487	1548776	1	553742	6317033	7692022	11615058	708537	3995177	4985861	3784952	10291327	5100108	6447121	880266	6720934	6482369	9557503	1	7005580	5849610	5662535	1904492	21134176	23272388	2273673	1952275
5-Feruloylquinic acid	Phenolic acids	Hydroxycinnamic acids	256806825	128248072	108506251	4695874	1024390	3788229	7964267	11883786	12344576	1	4615613	5741800	7446400	1	11319039	5872395	347319	4845338	7980943	6724798	8702487	1548776	1	553742	6317033	7692022	11615058	708537	3995177	4985861	3784952	10291327	5100108	6447121	880266	6720934	6482369	9557503	1	7005580	5849610	5662535	1904492	21134176	23272388	2273673	1952275
8-O-4'-Dehydrodiferulic acid	Phenolic acids	Hydroxycinnamic acids	56502367	54316782	44838312	859451	586805	899562	1	924508	1081429	1	747367	1031163	583514	964182	1	2580320	5303688	4842393	1036717	670324	1472565	1	1	1	1	1	1	316056	8298566	3402783	1392101	1792986	805013	499541	5021775	415797	1	1	1	7928014	1147792	1103010	337052	1	457880	1837520	598987
5-8'-Dehydrodiferulic acid	Phenolic acids	Hydroxycinnamic acids	56502367	54316782	44838312	859451	586805	899562	1	924508	1081429	1	747367	1031163	583514	964182	1	2580320	5303688	4842393	1036717	670324	1472565	1	1	1	1	1	1	316056	8298566	3402783	1392101	1792986	805013	499541	5021775	415797	1	1	1	7928014	1147792	1103010	337052	1	457880	1837520	598987
5-8'-Benzofuran dehydrodiferulic acid	Phenolic acids	Hydroxycinnamic acids	13738997	4934331	42	1	1	1	1	1	1	1	1	1	1	1	1	2580320	1	4842393	1	1	1	1	1	1	1	1	1	1	1	1	1	1	1	499541	5021775	1	1	1	1	1	1	1	337052	1	457880	1837520	598987
5-5'-Dehydrodiferulic acid	Phenolic acids	Hydroxycinnamic acids	13738997	4934331	42	1	1	1	1	1	1	1	1	1	1	1	1	2580320	1	4842393	1	1	1	1	1	1	1	1	1	1	1	1	1	1	1	499541	5021775	1	1	1	1	1	1	1	337052	1	457880	1837520	598987
3-Sinapoylquinic acid	Phenolic acids	Hydroxycinnamic acids	63243031	197433372	224388272	300061	277843	2372134	2291394	2170494	4283270	1	458651	1760263	1	1	1	944492	2362832	2293184	2036438	2374173	3255507	1	1	1	1	1	1	3432194	451757	4354496	1	1	1	1875611	385623	1504089	2723316	1614553	1	2430242	1940542	1612116	4120201	4041787	5575754	3017096	3931364
5-Sinapoylquinic acid	Phenolic acids	Hydroxycinnamic acids	63243031	197433372	224388272	300061	277843	2372134	2291394	2170494	4283270	1	458651	1760263	1	1	1	944492	2362832	2293184	2036438	2374173	3255507	1	1	1	1	1	1	3432194	451757	4354496	1	1	1	1875611	385623	1504089	2723316	1614553	1	2430242	1940542	1612116	4120201	4041787	5575754	3017096	3931364
4-Sinapoylquinic acid	Phenolic acids	Hydroxycinnamic acids	63243031	197433372	224388272	300061	277843	2372134	2291394	2170494	4283270	1	458651	1760263	1	1	1	944492	2362832	2293184	2036438	2374173	3255507	1	1	1	1	1	1	3432194	451757	4354496	1	1	1	1875611	385623	1504089	2723316	1614553	1	2430242	1940542	1612116	4120201	4041787	5575754	3017096	3931364
Chicoric acid	Phenolic acids	Hydroxycinnamic acids	94737284	20095801	17521808	1075400	4505582	5769192	263989	1668641	327025	1	4779288	5288929	1	1	1	4560587	3998157	762635	128102	308091	402281	2724520	1	2812665	689324	415542	321447	5484709	5500805	980951	5782129	7401650	2149175	4089497	1545881	1849054	610844	400704	492363	6017272	4387423	4794301	1944419	163195	341510	652624	398247
4,5-Dicaffeoylquinic acid	Phenolic acids	Hydroxycinnamic acids	1045419310	577093295	123328734	24665590	14187094	11870139	44040176	58072152	45255056	1	11640578	13127639	1	1	1	13121563	4430583	16746975	36402444	52601308	37314180	1	1	1	52003304	39902328	35177424	32900692	35326284	24325564	22414280	31636252	26497616	14637913	9570107	8655084	53001876	33744620	1	20261436	7592724	11144477	87070704	58755124	57326016	9228619	11072106
3,4-Dicaffeoylquinic acid	Phenolic acids	Hydroxycinnamic acids	1045419310	577093295	123328734	24665590	14187094	11870139	44040176	58072152	45255056	1	11640578	13127639	1	1	1	13121563	4430583	16746975	36402444	52601308	37314180	1	1	1	52003304	39902328	35177424	32900692	35326284	24325564	22414280	31636252	26497616	14637913	9570107	8655084	53001876	33744620	1	20261436	7592724	11144477	87070704	58755124	57326016	9228619	11072106
3,5-Dicaffeoylquinic acid	Phenolic acids	Hydroxycinnamic acids	821945047	575710121	99059797	24665590	14187094	11870139	44040176	58072152	45255056	1	11640578	13127639	1	1	1	1	1	1	36402444	52601308	37314180	1	1	1	55555812	39890744	35177424	32900692	35326284	24325564	1	31636252	26497616	14637913	9570107	8655084	53001876	33729652	32865020	20261436	7592724	11144477	1	1	1	9228619	11072106
3,5-Diferuloylquinic acid	Phenolic acids	Hydroxycinnamic acids	172641516	209528891	202902071	2314377	4350634	538156	1918196	22657376	1690856	1	1620227	1379940	862552	6524825	1	3771718	4314973	4546630	1039657	1	2599718	1	1	1	23172236	1	20918748	1	1	1	1	1	1	388128	736616	9295043	650146	511246	31043664	1	6787857	6614160	4436366	4011582	3945875	4731675	5513100
3,4-Diferuloylquinic acid	Phenolic acids	Hydroxycinnamic acids	51894700	104835739	130029901	1	1	1	1	1	1	1	1	1	1	1	1	3771718	4314973	4546630	1	1	1	1667519	1	3555328	1	1	1	2405074	460381	2160737	1	1	1	1	1	1	1	1	1	3216472	6787857	6614160	4436366	4011582	3945875	1	1
24-Methylcholesterol ferulate	Phenolic acids	Hydroxycinnamic acids	246066372	212079648	285082502	1	1	1	1818114	2082103	2270919	1	1	1	1	1	1	21452132	17569520	51777288	1442395	1755675	3758011	1	1	1	1	1	1	25269508	17640796	1	1	1	1	35316372	1	54753160	1	1	1	1	1	1	2466565	2586477	4107311	17527294	17644516
24-Methylenecholestanol ferulate	Phenolic acids	Hydroxycinnamic acids	305578884	188312733	285082502	1	27283522	1	1818114	2082103	2270919	1	1	1	1	1	1	21452132	17569520	51777288	1442395	1755675	3758011	1	1	1	1	1	1	25269508	17640796	1	1	1	1	35316372	1	54753160	1	1	1	32228992	1	1	2466565	2586477	4107311	17527294	17644516
24-Methyllathosterol ferulate	Phenolic acids	Hydroxycinnamic acids	444071411	353376000	416140042	5766076	27283522	37190856	1818114	2082103	2270919	1	3845431	18209480	1	1	1	21452132	17569520	51777288	1442395	1755675	3758011	1	1	1	1	1	1	25269508	17640796	36206096	569423	1997432	2232103	35316372	8314110	54753160	416356	1	1006481	32228992	8208751	14529945	2466565	2586477	4107311	17527294	17644516
24-Methylcholestanol ferulate	Phenolic acids	Hydroxycinnamic acids	326123937	293541751	258602721	14832475	12865147	30287574	1	1	1	1	19207576	25611308	1	1	1	8135355	6146731	17481862	134276	239780	590222	1	1	1	1	1	1	8546097	4832062	19561128	1	1	1	23153614	21819196	31158880	1	1	1	20351768	24309834	35429520	495971	481059	452483	8435928	8811850
Sitosterol ferulate	Phenolic acids	Hydroxycinnamic acids	69320608	126355766	21890280	666865	639847	458187	7409260	4701190	6388681	1	323949	350711	1	1	1	342909	1095228	434881	1	3242788	5542409	1	1	1	1	1	1	933087	606158	523316	1	1	1	386248	480512	112443	1	1	1	748196	452085	197878	9914626	11701067	11668070	288904	222827
Schottenol ferulate	Phenolic acids	Hydroxycinnamic acids	69339804	126355766	20424182	666865	639847	458187	7409260	4701190	6388681	1	323949	350711	1	1	1	342909	1095228	434881	1	3242788	5542409	1	1	1	1	1	1	933087	606158	523316	1	1	1	386248	480512	112443	1	1	1	748196	471281	197878	9914626	11701067	11668070	288904	222827
Stigmastanol ferulate	Phenolic acids	Hydroxycinnamic acids	64704831	92270921	89657581	7335674	5182443	1604941	476125	863730	415558	1	3505762	1173188	1	1	1	6296486	3395320	1936674	744340	920655	402670	1	1	1	1	1	1	2415681	3034631	2540902	1	1	1	3100945	7400295	430265	1	1	1	3851726	2943353	1436560	1471315	1341294	484282	4418863	8278979
2-S-Glutathionyl caftaric acid	Phenolic acids	Hydroxycinnamic acids	82726864	25053765	3914815	5182902	4502704	7602641	1	1	1	1	5535947	5121570	1	1	1	4842472	2520408	6153966	1	1	1	1	2395085	154769	1	1	1	3177336	3276031	4832647	1	1	1	3867574	6021530	683913	1	1	1	5121419	6141687	5592240	1	1	1	353013	511031
Verbascoside	Phenolic acids	Hydroxycinnamic acids	299698372	239993829	230668478	19313268	1390256	28598308	594945	347212	894103	1	25426622	26218020	1	1	1	4574471	2740154	22236356	224966	280864	1137134	10609421	1	1	1	1	1	14884934	698160	21152356	1	1	1	24666396	443070	26020168	1	1	1	31868388	1	31872038	819379	1324987	1362380	10460749	12947687
1,2-Diferuloylgentiobiose	Phenolic acids	Hydroxycinnamic acids	432635	9758711	2769678	1	1	1	1	1	1	1	1	1	1	1	1	1	1	1	1	1	1	1	1	1	1	1	1	1	1	1	246913	185682	1	1	1	1	1	1	1	1	1	1	1	1	1	222934	311400
1-Sinapoyl-2-feruloylgentiobiose	Phenolic acids	Hydroxycinnamic acids	6931340	7773491	4352033	1	1	1	1	1	1	1	1	1	1	1	1	1	1	1	398010	538962	188727	1	1	1	1	1	1	1	1	1	820739	652250	1	1	1	1	1	1	1	1	1	1	1811176	1078660	1442782	1	1
1,2-Disinapoylgentiobiose	Phenolic acids	Hydroxycinnamic acids	26309201	30803926	3534731	1	1	1	2285127	1	4394889	1	1	1	1	1	1	1	1	1	1	3497136	5480347	1	1	1	1	1	1	1	1	1	1	1	1	1	1	1	1	1	1	1	1	1	5557391	5094275	1	1	1
1,2,2'-Triferuloylgentiobiose	Phenolic acids	Hydroxycinnamic acids	496636	3582755	1299272	1	1	1	1	1	1	1	1	1	1	1	1	1	1	1	1	1	1	1	1	1	1	1	1	1	1	1	355731	140865	1	1	1	1	1	1	1	1	1	1	1	1	1	1	1
1-Sinapoyl-2,2'-diferuloylgentiobiose	Phenolic acids	Hydroxycinnamic acids	2966716	500222	42	250799	136043	299668	1	1	1	1	1	1	1	1	1	218362	1	442706	1	1	1	1	1	1	1	1	1	372672	296716	421666	1	1	1	1	1	1	1	1	1	190355	169193	168505	1	1	1	1	1
2,5-di-S-Glutathionyl caftaric acid	Phenolic acids	Hydroxycinnamic acids	3605860	42	42	297702	210795	302865	1	1	1	1	1	1	1	1	1	203974	1	524661	1	1	1	1	1	1	1	1	1	370695	329358	490248	1	1	1	107257	1	166900	1	1	1	300361	129663	171352	1	1	1	1	1
1,2,2'-Trisinapoylgentiobiose	Phenolic acids	Hydroxycinnamic acids	3297719	42	42	222597	134267	249084	1	1	1	1	190894	257023	1	1	1	128668	146984	369016	1	1	1	1	1	1	1	1	1	221982	204835	276995	1	1	1	1	150606	185651	1	1	1	163107	165264	230720	1	1	1	1	1
4-Hydroxyphenylacetic acid	Phenolic acids	Hydroxyphenylacetic acids	60899812	42123972	63057137	937715	753397	212442	925785	1325347	864144	724536	564257	513281	1056919	1870470	194066	2947813	4141029	690694	897743	801805	689803	2836917	1692477	1099439	3116696	2411786	1477500	3492910	4005696	2814353	495121	865928	1805566	618294	170119	304602	2830643	2078864	367951	874037	925407	576127	2498177	2517864	912092	4194831	2660539
Methoxyphenylacetic acid	Phenolic acids	Hydroxyphenylacetic acids	332850906	495017131	465758341	11084176	8199692	15595160	9626386	9134466	8362724	1	12467415	16480841	1	1	1	8076876	4681156	10975914	7798441	6200727	6974001	1	1	1	1	1	1	10147155	5044439	6056670	4816910	4817032	1	16627697	18339120	24635648	1	1	1	20945628	20216004	19323216	19294840	14812246	12116312	6208472	7962773
3,4-Dihydroxyphenylacetic acid	Phenolic acids	Hydroxyphenylacetic acids	114415470	125406725	94953259	744944	747636	942081	1078068	5583175	2247922	2688962	2852293	489653	1	9477540	1080140	908511	2664782	1644760	1959168	2732810	4061521	1	3480775	1717044	8300776	1	8699629	4840364	4280599	3883622	1423337	12780339	1	537289	361096	322776	1	10036622	3337849	2469876	1	2386011	1	1070301	2583192	1546042	5371075
Homovanillic acid	Phenolic acids	Hydroxyphenylacetic acids	153630341	151378493	153675703	5212725	4861893	1485445	3237196	3257771	3798561	1	1614773	1495091	1	3101852	3925101	6391860	7750717	3380366	2801953	3127062	3736687	1	1	1	3044297	3193653	2664662	9995850	7386271	11975108	2410283	2384700	6999150	188723	5816981	4072644	3181421	3159350	1	4678028	6101374	3580913	5444290	4548019	3625565	3340254	3844525
Homoveratric acid	Phenolic acids	Hydroxyphenylacetic acids	14398121	113265530	113846386	132098	1096689	1	270743	745057	347856	1	1	1	1	1	1	1	1	1	189551	189657	1001338	1	1	1	1089118	1	1262417	1100127	1	670208	683200	763950	2767966	1	1	1	74391	1	1374426	1	1	1	299131	340175	1	1	1
Dihydro-p-coumaric acid	Phenolic acids	Hydroxyphenylpropanoic acids	371646603	495017131	613148930	11084176	8199692	15595160	9626386	9134466	8362724	1	12467415	16480841	1	1	1	8076876	4681156	10975914	7798441	6200727	6974001	1	1	1	6773914	7286261	6035449	10147155	5044439	6056670	4816910	4817032	4238205	16627697	18339120	24635648	7349618	7112256	1	20945628	20216004	19323216	19294840	14812246	12116312	6208472	7962773
Dihydrocaffeic acid	Phenolic acids	Hydroxyphenylpropanoic acids	153630341	151378493	153675703	5212725	4861893	1485445	3237196	3257771	3798561	1	1614773	1495091	1	3101852	3925101	6391860	7750717	3380366	2801953	3127062	3736687	1	1	1	3044297	3193653	2664662	9995850	7386271	11975108	2410283	2384700	6999150	188723	5816981	4072644	3181421	3159350	1	4678028	6101374	3580913	5444290	4548019	3625565	3340254	3844525
Pinosylvin	Stilbenes	Stilbenes	91509141	81553449	84223205	1373473	1391052	929869	4395250	4902723	5089653	1	490620	174128	1	2684228	3696047	1442798	1377478	4150332	5907410	6964437	6301292	1	1	1	281727	2484925	2400173	456481	1569436	196631	5723193	1005894	1	923954	167023	529111	2796781	3001152	3224482	1267187	1017828	560254	4821953	4150750	3659410	915691	786043
Resveratrol	Stilbenes	Stilbenes	776009644	1356844065	630278803	11230057	15470034	456112	4577990	208419	31177574	1	2921554	2864217	1161377	1	1057164	4505592	138773104	65619888	9293378	208217	73964504	10561118	6371616	9319503	2059249	268844	1	3568980	43780720	238050336	1	14761473	28386408	5713309	9082264	11887893	1	1	1	4793923	3745906	8665198	4032110	3299224	4172382	25132496	3783374
Piceatannol	Stilbenes	Stilbenes	249275050	235802478	220580906	1382680	1536558	593960	13978895	29013208	16115096	1	1551290	1500510	7685532	3583479	14085085	926071	1833461	1026820	15289831	659413	31490112	1	1	1	882310	2854923	2358838	1809556	2219017	831550	15504801	10109434	8378720	1432423	772535	1191352	10631023	3137768	15406554	2405856	979945	1018838	2253732	10447735	12396135	737907	672795
Pterostilbene	Stilbenes	Stilbenes	78531759	40609694	42878915	702737	526398	1094123	1	4878320	2766506	1	310572	226460	1	3904580	4416609	610740	698068	1916809	3225509	2689649	3950566	1063127	1	2278243	3288721	5138752	6214863	4795242	428165	2590205	977837	673876	1	766163	769489	210091	3291799	4689714	1	1330161	385325	264931	3533263	2924130	1000010	627213	2208774
Resveratrol 3-O-glucoside	Stilbenes	Stilbenes	2841615	2463470	42	1	1	1	1	1	1	1	1	1	1	1	1	1	1	1	1	1	1	1	1	1	1	1	1	631356	1	977859	1	1	1	1	1	1	1	1	1	632169	1	600193	1	1	1	1	1
Resveratrol 5-O-glucoside	Stilbenes	Stilbenes	42417025	94576154	39138606	242896	3125298	598211	1670557	1	1024960	1	3933551	506375	1	1	1	1193341	2415526	642650	3848007	3838334	531211	1	767278	160316	1	1	1	631356	3154556	977859	6501842	1	3271066	1	1	1	1	1	1	632169	1	600193	984980	510965	653511	706142	746853
Piceatannol 3-O-glucoside	Stilbenes	Stilbenes	93118651	64036513	71086236	2916587	1507276	1551024	779083	4441593	4350439	502184	3396199	2568357	6546416	1	1594840	1585051	2214971	1124179	681062	5858206	4796208	797715	1	128916	164860	1	840721	3306133	2487129	1885384	1793947	8013262	1	1398448	2115311	1973926	1	934027	2329410	2324430	3985119	3019578	3749283	2642710	2814662	559956	235827
Pallidol	Stilbenes	Stilbenes	39086411	38791975	39475481	918680	326411	4173507	777356	2121989	1492678	1	1939883	1861917	1	1	1	303580	605656	1151874	583257	1696354	1	1	1	1	1	1	1	2406993	367469	1931546	1	1	1	1812086	2365331	2019887	1	1	1	367008	274303	2497661	3150558	3126067	814343	184268	1341315
d-Viniferin	Stilbenes	Stilbenes	641351	42	42	1	1	1	1	1	1	1	1	1	1	1	1	1	1	1	1	1	1	1	1	1	1	1	1	1	1	1	1	1	1	1	1	1	1	1	1	367008	274303	1	1	1	1	1	1
e-Viniferin	Stilbenes	Stilbenes	641351	42	42	1	1	1	1	1	1	1	1	1	1	1	1	1	1	1	1	1	1	1	1	1	1	1	1	1	1	1	1	1	1	1	1	1	1	1	1	367008	274303	1	1	1	1	1	1
Carnosic acid	Other polyphenols	Phenolic terpenes	148178451	264865427	174509687	22694604	11387061	1555405	1008208	2413229	1341852	1	3636416	2656655	3291262	1	1275945	20234476	4750965	1	3991149	1916394	1029552	1	1	1	1	1	1	2503035	7436628	6040906	2210652	1	3126811	6376099	6805649	2809677	1	1	1	10830357	4947747	3613302	4149179	2641639	1503584	10591698	2652503
[truncated: 84 more columns]

## Sheet: MSMS
Metabolite name	Retention Time	Adduct type	Formula	INCHIKEY	MS1 isotopic spectrum	MS/MS spectrum
Coumarin	8.73	[M+H]+	C9H6O2	ZYGHJZDHTFUPRJ-UHFFFAOYSA-N	147.04425:111215 148.0476:11533 149.05096:0	91.05412:1848 119.04823:425
Cyanidin 3-O-galactoside	9.35	[M]+	C21H21O11	RKWHWFONKJEUEF-WVXKDWSHSA-O	449.10767:15564 450.11102:0 451.11438:0	287.05493:2913
Genistein	6.77	[M+H]+	C15H10O5	TZBJGXHYKVUXJN-UHFFFAOYSA-N	271.07446:53575 272.07781:6995 273.08117:0	271.0582:471 271.07751:902
isorhamnetin	4.00	[M+H]+	C16H12O7	IZQSVPBOUDKVDZ-UHFFFAOYSA-N	316.93878:17101 317.94213:5882 318.94549:0	317.08191:452 317.11984:1686
Quercetin	8.60	[M+H]+	C15H10O7	REFJWTPEDVJJIY-UHFFFAOYSA-N	303.04892:54002 304.05227:18204 305.05563:0	153.05466:395 303.04779:1918
Epigallocatechin gallate	7.50	[M+H]+	C22H18O11	WMBWREPUVVBILR-NQIIRXRSSA-N	459.09085:99913 460.0942:28797 461.09756:6125	139.03888:4545 153.01782:596
Kaempferol 3-O-galactoside	7.73	[M+H]+	C22H23O11	ZZWPMFROUHHAKY-OUUKCGNVSA-O	463.12238:297086 464.12573:68199 465.12909:13472	301.07031:554 331.08035:5040
Myricetin 3-O-galactoside	7.78	[M+Na]+	C21H20O13	FOHXFLPXBUAOJM-MGMURXEASA-N	503.07898:339174 504.08233:105296 505.08569:22509	503.07654:6877
Quercetin 3-O-acetyl-rhamnoside	5.52	[M+H]+	C30H28N2O15	QPTBIDGWTVNLQQ-UHFFFAOYSA-N	695.17877:346445 696.18212:121993 697.18548:29091	695.17755:1158
