# Supplementary material for: The Combination of Untargeted Metabolomics and Machine Learning Predicts the Biosynthesis of Phenolic Compounds in Bryophyllum Medicinal Plants (Genus Kalanchoe)
Source: Plants (Basel). 2021 Nov 10;10(11):2430. doi: 10.3390/plants10112430 (PMC8620224; doi:10.3390/plants10112430)
Supplement: Supplementary file 1 [file plants-10-02430-s001.zip › Table S5.xlsx]

## Sheet: Hoja1
Genotype	Organ	NH4+	NO3-	K+	Ca2+	Mg2+	HPO42-	SO42-	Cl-	BO33-	Mn2+	Zn2+	Cu2+	MoO42-	Na+	Co2+	I-	Anthocyanins	Flavones	Flavanols	Flavonols	Lignans	LMW	Phenolic acids	Stilbenes
BD	A	20.6139	39.4066	20.0469	2.99285	1.50121	1.24922	1.76333	5.98591	0.100272	0.131937	0.0299086	0.0001	0.00103332	0.223932	0.0001	0.00499991	4.6998	12.359	5.6478	4.21877	4.95993	19.0892	11.2119	0.768023
BD	A	10.307	19.7033	10.0235	1.49643	0.750605	0.62461	1.01	2.99296	0.100272	0.131937	0.0299086	0.0001	0.00103332	0.223932	0.0001	0.00499991	4.29096	10.2859	5.29976	4.39704	8.34302	14.6419	19.5423	1.10115
BD	A	5.15348	9.85166	5.01173	0.748213	0.375302	0.312305	0.64	1.49648	0.100272	0.131937	0.0299086	0.0001	0.00103332	0.223932	0.0001	0.00499991	3.55919	7.78075	4.38328	3.91769	8.28176	12.1903	16.562	3.838
BD	A	2.57674	4.92583	2.50587	0.374106	0.187651	0.156152	0.45	0.748239	0.100272	0.131937	0.0299086	0.0001	0.00103332	0.223932	0.0001	0.00499991	3.95519	6.81482	3.87961	3.23118	9.0746	12.7772	19.8115	2.22616
BD	A	20.6139	39.4066	20.0469	2.99285	1.50121	1.24922	1.68	5.98591	0.0501359	0.0659685	0.0149543	5e-05	0.000516661	0.111966	5e-05	0.00249995	4.35866	11.2744	5.25092	4.64902	5.54362	14.9574	9.56836	0.625978
BD	A	20.6139	39.4066	20.0469	2.99285	1.50121	1.24922	1.64	5.98591	0.0250679	0.0329843	0.00747714	2.5e-05	0.000258331	0.055983	2.5e-05	0.00124998	0.567817	2.21943	0.558669	0.542445	2.64637	12.622	11.2309	0.525408
BD	A	20.6139	39.4066	20.0469	2.99285	1.50121	1.24922	1.62	5.98591	0.012534	0.0164921	0.00373857	1.25e-05	0.000129165	0.0279915	1.25e-05	0.000624989	4.47743	11.5522	6.3199	4.62871	6.4481	17.0227	17.5691	0.602037
BD	R	20.6139	39.4066	20.0469	2.99285	1.50121	1.24922	1.76333	5.98591	0.100272	0.131937	0.0299086	0.0001	0.00103332	0.223932	0.0001	0.00499991	1.52756	3.9147	1.53048	1.23376	8.67391	26.4555	14.0571	1.29328
BD	R	10.307	19.7033	10.0235	1.49643	0.750605	0.62461	1.01	2.99296	0.100272	0.131937	0.0299086	0.0001	0.00103332	0.223932	0.0001	0.00499991	1.2837	2.94677	3.06865	1.0315	7.77098	28.0925	10.6826	1.78597
BD	R	5.15348	9.85166	5.01173	0.748213	0.375302	0.312305	0.64	1.49648	0.100272	0.131937	0.0299086	0.0001	0.00103332	0.223932	0.0001	0.00499991	1.27032	3.24354	3.30778	1.14662	7.32482	27.7669	11.5424	1.90283
BD	R	2.57674	4.92583	2.50587	0.374106	0.187651	0.156152	0.45	0.748239	0.100272	0.131937	0.0299086	0.0001	0.00103332	0.223932	0.0001	0.00499991	0.843055	3.56769	3.57845	1.52833	4.55071	9.67506	8.33923	1.92604
BD	R	20.6139	39.4066	20.0469	2.99285	1.50121	1.24922	1.68	5.98591	0.0501359	0.0659685	0.0149543	5e-05	0.000516661	0.111966	5e-05	0.00249995	0.117494	1.02729	0.305187	0.691118	3.26524	15.0113	4.19494	0.996811
BD	R	20.6139	39.4066	20.0469	2.99285	1.50121	1.24922	1.64	5.98591	0.0250679	0.0329843	0.00747714	2.5e-05	0.000258331	0.055983	2.5e-05	0.00124998	0.522267	1.58059	0.561797	1.47038	8.1807	20.9793	7.47745	0.640961
BD	R	20.6139	39.4066	20.0469	2.99285	1.50121	1.24922	1.62	5.98591	0.012534	0.0164921	0.00373857	1.25e-05	0.000129165	0.0279915	1.25e-05	0.000624989	0.515452	1.81027	0.645941	1.38405	10.2919	25.2951	7.2738	0.73536
BH	A	20.6139	39.4066	20.0469	2.99285	1.50121	1.24922	1.76333	5.98591	0.100272	0.131937	0.0299086	0.0001	0.00103332	0.223932	0.0001	0.00499991	2.33532	5.47697	0.665196	0.858182	16.612	22.83	17.3325	0.577153
BH	A	10.307	19.7033	10.0235	1.49643	0.750605	0.62461	1.01	2.99296	0.100272	0.131937	0.0299086	0.0001	0.00103332	0.223932	0.0001	0.00499991	3.06661	6.4164	0.712843	1.06681	8.99376	18.8377	14.2781	1.74992
BH	A	5.15348	9.85166	5.01173	0.748213	0.375302	0.312305	0.64	1.49648	0.100272	0.131937	0.0299086	0.0001	0.00103332	0.223932	0.0001	0.00499991	3.87039	6.90648	0.86647	1.22412	7.90227	17.1854	13.6198	1.99732
BH	A	2.57674	4.92583	2.50587	0.374106	0.187651	0.156152	0.45	0.748239	0.100272	0.131937	0.0299086	0.0001	0.00103332	0.223932	0.0001	0.00499991	2.97548	5.74224	1.3472	1.41134	8.30946	15.7693	10.6441	7.31172
BH	A	20.6139	39.4066	20.0469	2.99285	1.50121	1.24922	1.68	5.98591	0.0501359	0.0659685	0.0149543	5e-05	0.000516661	0.111966	5e-05	0.00249995	1.98138	6.04954	1.00467	0.704904	14.9387	22.8752	16.3987	0.437272
BH	A	20.6139	39.4066	20.0469	2.99285	1.50121	1.24922	1.64	5.98591	0.0250679	0.0329843	0.00747714	2.5e-05	0.000258331	0.055983	2.5e-05	0.00124998	2.05908	4.66198	1.02954	0.820369	14.2734	19.524	16.4686	1.09991
BH	A	20.6139	39.4066	20.0469	2.99285	1.50121	1.24922	1.62	5.98591	0.012534	0.0164921	0.00373857	1.25e-05	0.000129165	0.0279915	1.25e-05	0.000624989	2.95426	5.44658	1.15516	0.974903	19.2672	19.2643	11.713	1.04179
BH	R	20.6139	39.4066	20.0469	2.99285	1.50121	1.24922	1.76333	5.98591	0.100272	0.131937	0.0299086	0.0001	0.00103332	0.223932	0.0001	0.00499991	0.81744	2.93805	2.29034	1.18871	11.4008	24.7596	9.38137	2.13014
BH	R	10.307	19.7033	10.0235	1.49643	0.750605	0.62461	1.01	2.99296	0.100272	0.131937	0.0299086	0.0001	0.00103332	0.223932	0.0001	0.00499991	0.824134	2.86494	2.15831	1.09918	8.93506	23.0431	10.0839	2.55209
BH	R	5.15348	9.85166	5.01173	0.748213	0.375302	0.312305	0.64	1.49648	0.100272	0.131937	0.0299086	0.0001	0.00103332	0.223932	0.0001	0.00499991	0.767631	2.77679	2.72367	0.906293	7.15579	24.9107	7.90629	1.67887
BH	R	2.57674	4.92583	2.50587	0.374106	0.187651	0.156152	0.45	0.748239	0.100272	0.131937	0.0299086	0.0001	0.00103332	0.223932	0.0001	0.00499991	0.487395	3.93535	2.40073	0.847997	4.35091	25.7504	7.25881	1.72877
BH	R	20.6139	39.4066	20.0469	2.99285	1.50121	1.24922	1.68	5.98591	0.0501359	0.0659685	0.0149543	5e-05	0.000516661	0.111966	5e-05	0.00249995	1.27736	4.52658	1.45785	1.18555	17.2246	25.7423	7.21793	3.14055
BH	R	20.6139	39.4066	20.0469	2.99285	1.50121	1.24922	1.64	5.98591	0.0250679	0.0329843	0.00747714	2.5e-05	0.000258331	0.055983	2.5e-05	0.00124998	0.995757	4.32523	2.18258	1.46226	8.15017	20.6822	11.3361	2.46673
BH	R	20.6139	39.4066	20.0469	2.99285	1.50121	1.24922	1.62	5.98591	0.012534	0.0164921	0.00373857	1.25e-05	0.000129165	0.0279915	1.25e-05	0.000624989	0.741447	4.86824	1.98741	0.991173	5.52308	24.459	7.42975	3.7883
BT	A	20.6139	39.4066	20.0469	2.99285	1.50121	1.24922	1.76333	5.98591	0.100272	0.131937	0.0299086	0.0001	0.00103332	0.223932	0.0001	0.00499991	1.26403	3.71185	0.563507	0.936325	5.84489	22.2777	11.6631	1.04306
BT	A	10.307	19.7033	10.0235	1.49643	0.750605	0.62461	1.01	2.99296	0.100272	0.131937	0.0299086	0.0001	0.00103332	0.223932	0.0001	0.00499991	1.409	5.04321	0.598038	1.31364	6.59392	17.0558	8.41697	1.32842
BT	A	5.15348	9.85166	5.01173	0.748213	0.375302	0.312305	0.64	1.49648	0.100272	0.131937	0.0299086	0.0001	0.00103332	0.223932	0.0001	0.00499991	1.91609	4.51053	1.01487	0.671984	5.59706	17.6816	7.97993	1.02336
BT	A	2.57674	4.92583	2.50587	0.374106	0.187651	0.156152	0.45	0.748239	0.100272	0.131937	0.0299086	0.0001	0.00103332	0.223932	0.0001	0.00499991	1.49784	4.34926	1.69258	0.699433	6.94563	18.4299	11.6203	0.74572
BT	A	20.6139	39.4066	20.0469	2.99285	1.50121	1.24922	1.68	5.98591	0.0501359	0.0659685	0.0149543	5e-05	0.000516661	0.111966	5e-05	0.00249995	0.738836	4.02699	0.979152	0.985756	7.00466	20.023	11.7191	1.24644
BT	A	20.6139	39.4066	20.0469	2.99285	1.50121	1.24922	1.64	5.98591	0.0250679	0.0329843	0.00747714	2.5e-05	0.000258331	0.055983	2.5e-05	0.00124998	1.50724	4.35538	0.603842	0.739526	5.57258	21.407	11.6585	0.574747
BT	A	20.6139	39.4066	20.0469	2.99285	1.50121	1.24922	1.62	5.98591	0.012534	0.0164921	0.00373857	1.25e-05	0.000129165	0.0279915	1.25e-05	0.000624989	1.58977	3.77974	0.567761	0.642783	5.46287	19.7176	11.657	0.496702
BT	R	20.6139	39.4066	20.0469	2.99285	1.50121	1.24922	1.76333	5.98591	0.100272	0.131937	0.0299086	0.0001	0.00103332	0.223932	0.0001	0.00499991	0.314684	2.93894	3.81643	0.669863	8.44488	25.478	7.40341	1.12942
BT	R	10.307	19.7033	10.0235	1.49643	0.750605	0.62461	1.01	2.99296	0.100272	0.131937	0.0299086	0.0001	0.00103332	0.223932	0.0001	0.00499991	0.238004	1.59661	5.32178	0.53386	4.3975	23.883	8.04855	3.2391
BT	R	5.15348	9.85166	5.01173	0.748213	0.375302	0.312305	0.64	1.49648	0.100272	0.131937	0.0299086	0.0001	0.00103332	0.223932	0.0001	0.00499991	0.279988	2.53405	6.00867	0.792639	5.66901	28.2317	6.86513	3.52505
BT	R	2.57674	4.92583	2.50587	0.374106	0.187651	0.156152	0.45	0.748239	0.100272	0.131937	0.0299086	0.0001	0.00103332	0.223932	0.0001	0.00499991	0.37983	2.76014	8.67174	0.958656	4.16872	22.9144	8.0685	2.2833
BT	R	20.6139	39.4066	20.0469	2.99285	1.50121	1.24922	1.68	5.98591	0.0501359	0.0659685	0.0149543	5e-05	0.000516661	0.111966	5e-05	0.00249995	0.299276	1.94525	4.90491	0.754483	5.8064	23.2573	8.49131	1.00565
BT	R	20.6139	39.4066	20.0469	2.99285	1.50121	1.24922	1.64	5.98591	0.0250679	0.0329843	0.00747714	2.5e-05	0.000258331	0.055983	2.5e-05	0.00124998	0.273571	2.12175	2.77539	1.08879	5.96928	17.406	4.09067	0.414231
BT	R	20.6139	39.4066	20.0469	2.99285	1.50121	1.24922	1.62	5.98591	0.012534	0.0164921	0.00373857	1.25e-05	0.000129165	0.0279915	1.25e-05	0.000624989	0.381086	2.75009	3.26853	0.758321	8.16618	15.8764	8.37479	1.61515
